# Supplementary material for: PATJ inhibits histone deacetylase 7 to control tight junction formation and cell polarity
Source: Cell Mol Life Sci. 2023 Oct 25;80(11):333. doi: 10.1007/s00018-023-04994-3 (PMC10600057; doi:10.1007/s00018-023-04994-3)
Supplement: Supplementary file 1 — Fold changes of RNAs isolated from MDCK∆PATJ cells versus wild type MDCK cells. Isolation and RNAseq was performed as described in Materials and Methods section. (XLSX 2056 KB) [file 18_2023_4994_MOESM1_ESM.xlsx]

## Sheet: diff_genes_annotation
	baseMean	log2FoldChange	lfcSE	stat	pvalue	padj	sig
ENSCAFG00845019492	525.675	-12.4937	1.27877	-9.77012	1.5128e-22	2.2344e-20	FDR<0.05
ENSCAFG00845012985	181.722	-11.7347	1.45939	-8.04083	8.9231e-16	6.53035e-14	FDR<0.05
ENSCAFG00845031098	208.103	-11.4554	1.61357	-7.09942	1.25281e-12	5.70151e-11	FDR<0.05
ENSCAFG00845011131	114.091	-10.8128	1.19611	-9.04002	1.56644e-19	1.73128e-17	FDR<0.05
ENSCAFG00845005500	248.183	-10.6998	1.20031	-8.91425	4.91134e-19	5.08246e-17	FDR<0.05
ENSCAFG00845002879	230.171	-10.264	1.23495	-8.31125	9.46967e-17	7.65441e-15	FDR<0.05
ENSCAFG00845012060	2187.04	-10.058	0.761369	-13.2105	7.63545e-40	3.26456e-37	FDR<0.05
ENSCAFG00845000761	2073.97	-10.0386	1.28758	-7.79649	6.36531e-15	4.23841e-13	FDR<0.05
ENSCAFG00845017152	108.619	-9.93408	1.29032	-7.69891	1.3723e-14	8.57531e-13	FDR<0.05
ENSCAFG00845014498	619.81	-9.71342	0.867182	-11.2011	4.0258e-29	1.07225e-26	FDR<0.05
ENSCAFG00845013048	143.119	-9.69626	1.19727	-8.09861	5.55896e-16	4.16205e-14	FDR<0.05
ENSCAFG00845017796	143.751	-9.33524	1.23032	-7.58766	3.25745e-14	1.90373e-12	FDR<0.05
ENSCAFG00845018268	4939.03	-9.02427	0.648968	-13.9056	5.85969e-44	2.97507e-41	FDR<0.05
ENSCAFG00845000620	93.0244	-8.79589	1.26169	-6.97151	3.13547e-12	1.36574e-10	FDR<0.05
ENSCAFG00845030629	156.44	-8.78001	1.53959	-5.70283	1.17836e-08	3.01494e-07	FDR<0.05
ENSCAFG00845029862	31.5879	-8.61912	1.26146	-6.83268	8.33437e-12	3.42806e-10	FDR<0.05
ENSCAFG00845017903	69.6142	-8.49692	1.31948	-6.43962	1.19775e-10	4.25818e-09	FDR<0.05
ENSCAFG00845028750	55.906	-8.36742	1.48499	-5.63467	1.75395e-08	4.39759e-07	FDR<0.05
ENSCAFG00845023980	127.263	-8.27897	0.821343	-10.0798	6.78669e-24	1.10263e-21	FDR<0.05
ENSCAFG00845020488	34.2861	-8.27464	1.21155	-6.8298	8.50313e-12	3.48865e-10	FDR<0.05
ENSCAFG00845028832	407.096	-8.27189	1.49103	-5.54775	2.8937e-08	6.88345e-07	FDR<0.05
ENSCAFG00845013901	52.0043	-8.24631	1.28297	-6.42749	1.29727e-10	4.59187e-09	FDR<0.05
ENSCAFG00845002147	133.614	-8.23854	1.32215	-6.23118	4.62943e-10	1.53499e-08	FDR<0.05
ENSCAFG00845002787	209.877	-8.22036	0.766985	-10.7178	8.40123e-27	1.74993e-24	FDR<0.05
ENSCAFG00845005091	132.354	-8.21264	1.09423	-7.50543	6.12256e-14	3.44198e-12	FDR<0.05
ENSCAFG00845002915	149.617	-8.19681	1.07284	-7.64029	2.16727e-14	1.32375e-12	FDR<0.05
ENSCAFG00845022460	95.0159	-8.17421	0.930863	-8.78133	1.61554e-18	1.58118e-16	FDR<0.05
ENSCAFG00845029040	450.837	-8.06451	1.4102	-5.71869	1.07348e-08	2.78163e-07	FDR<0.05
ENSCAFG00845021165	469.65	-7.94476	1.46012	-5.44117	5.29322e-08	1.19443e-06	FDR<0.05
ENSCAFG00845015397	12.9539	-7.91057	1.4078	-5.6191	1.91952e-08	4.76128e-07	FDR<0.05
ENSCAFG00845007464	10.4917	-7.91039	1.7157	-4.6106	4.01508e-06	6.06819e-05	FDR<0.05
ENSCAFG00845012439	114.964	-7.88454	1.26736	-6.22125	4.93213e-10	1.63202e-08	FDR<0.05
ENSCAFG00845018559	111.724	-7.77679	0.927471	-8.38494	5.07526e-17	4.27242e-15	FDR<0.05
ENSCAFG00845017070	31.2053	-7.7436	1.44582	-5.35585	8.51547e-08	1.83733e-06	FDR<0.05
ENSCAFG00845013190	25.0058	-7.71514	1.24049	-6.21943	4.98977e-10	1.6444e-08	FDR<0.05
ENSCAFG00845000323	2999.98	-7.64142	0.477854	-15.9911	1.47381e-57	1.69385e-54	FDR<0.05
ENSCAFG00845025245	103.587	-7.62539	0.791717	-9.63147	5.8881e-22	8.2469e-20	FDR<0.05
ENSCAFG00845011953	37.1813	-7.60412	1.2283	-6.19077	5.98702e-10	1.93936e-08	FDR<0.05
ENSCAFG00845016606	350.378	-7.58072	1.2097	-6.26662	3.68959e-10	1.24109e-08	FDR<0.05
ENSCAFG00845025789	28.59	-7.57945	1.3236	-5.72637	1.02602e-08	2.66717e-07	FDR<0.05
ENSCAFG00845017060	34.2636	-7.56048	1.23451	-6.12428	9.10932e-10	2.81903e-08	FDR<0.05
ENSCAFG00845009259	1018.22	-7.50363	0.994918	-7.54196	4.62958e-14	2.65784e-12	FDR<0.05
ENSCAFG00845002255	47.1319	-7.47183	0.973247	-7.67722	1.62578e-14	1.00817e-12	FDR<0.05
ENSCAFG00845010246	71.0445	-7.46333	1.25121	-5.96489	2.44801e-09	6.98995e-08	FDR<0.05
ENSCAFG00845002163	300.905	-7.41836	1.45104	-5.11244	3.18022e-07	6.1805e-06	FDR<0.05
ENSCAFG00845029262	1634.6	-7.40973	0.814645	-9.09565	9.40234e-20	1.0834e-17	FDR<0.05
ENSCAFG00845010790	58.2799	-7.40811	1.06774	-6.93811	3.97378e-12	1.71252e-10	FDR<0.05
ENSCAFG00845009535	19.6763	-7.37952	1.29938	-5.67928	1.35266e-08	3.4285e-07	FDR<0.05
ENSCAFG00845011545	15.5238	-7.3132	1.87121	-3.90828	9.29539e-05	0.000957048	FDR<0.05
ENSCAFG00845011911	41.4229	-7.31065	1.28183	-5.70329	1.1752e-08	3.01159e-07	FDR<0.05
ENSCAFG00845005515	13.3376	-7.21412	1.37838	-5.23378	1.66081e-07	3.42425e-06	FDR<0.05
ENSCAFG00845017146	8.12381	-7.21227	1.35107	-5.33818	9.3885e-08	2.00968e-06	FDR<0.05
ENSCAFG00845012785	9.6084	-7.17932	1.56072	-4.59999	4.22509e-06	6.36191e-05	FDR<0.05
ENSCAFG00845006606	5.63711	-7.11415	2.32242	-3.06325	0.00218946	0.0136921	FDR<0.05
ENSCAFG00845011780	315.703	-7.09962	1.40562	-5.05088	4.39769e-07	8.22201e-06	FDR<0.05
ENSCAFG00845018227	6.32998	-7.05785	1.83396	-3.84842	0.000118883	0.00117989	FDR<0.05
ENSCAFG00845006636	13.051	-7.03125	1.30401	-5.39203	6.96674e-08	1.51931e-06	FDR<0.05
ENSCAFG00845003745	118.055	-7.01936	0.772678	-9.08446	1.04215e-19	1.18404e-17	FDR<0.05
ENSCAFG00845023024	228.911	-7.01504	0.608689	-11.5248	9.89078e-31	2.86956e-28	FDR<0.05
ENSCAFG00845008674	72.0094	-6.93761	1.28475	-5.39996	6.66565e-08	1.46545e-06	FDR<0.05
ENSCAFG00845016749	7.5505	-6.92543	1.37422	-5.03954	4.66657e-07	8.68474e-06	FDR<0.05
ENSCAFG00845024829	566.735	-6.92437	0.382832	-18.0872	4.01737e-73	1.08784e-69	FDR<0.05
ENSCAFG00845000812	219.759	-6.89052	1.04351	-6.60323	4.02302e-11	1.52715e-09	FDR<0.05
ENSCAFG00845020775	101.682	-6.86121	1.32566	-5.17569	2.27076e-07	4.56597e-06	FDR<0.05
ENSCAFG00845008892	40.902	-6.84461	1.29221	-5.29683	1.17832e-07	2.47661e-06	FDR<0.05
ENSCAFG00845017120	5351.14	-6.83237	1.4462	-4.72436	2.30836e-06	3.70227e-05	FDR<0.05
ENSCAFG00845005769	80.5754	-6.83059	1.29175	-5.28787	1.23747e-07	2.59421e-06	FDR<0.05
ENSCAFG00845005762	11.2438	-6.80641	1.40512	-4.84401	1.27247e-06	2.14458e-05	FDR<0.05
ENSCAFG00845023731	1397.13	-6.79725	0.811943	-8.37159	5.68472e-17	4.7608e-15	FDR<0.05
ENSCAFG00845024835	10.5016	-6.79328	1.31314	-5.1733	2.29989e-07	4.61313e-06	FDR<0.05
ENSCAFG00845029783	9.20948	-6.75765	1.34725	-5.01589	5.27872e-07	9.72375e-06	FDR<0.05
ENSCAFG00845009765	4.0749	-6.69698	1.9086	-3.50885	0.000450053	0.00365597	FDR<0.05
ENSCAFG00845028234	100.328	-6.67689	1.21018	-5.51729	3.44264e-08	8.01557e-07	FDR<0.05
ENSCAFG00845030056	16.3937	-6.60293	1.25864	-5.2461	1.55356e-07	3.21949e-06	FDR<0.05
ENSCAFG00845028190	7.53949	-6.57429	1.40939	-4.66464	3.09162e-06	4.83442e-05	FDR<0.05
ENSCAFG00845004472	946.456	-6.53435	0.544411	-12.0026	3.4431e-33	1.08297e-30	FDR<0.05
ENSCAFG00845000701	27.2748	-6.53079	1.25675	-5.19658	2.02987e-07	4.12242e-06	FDR<0.05
ENSCAFG00845020301	187.657	-6.52474	1.05847	-6.16431	7.07891e-10	2.25071e-08	FDR<0.05
ENSCAFG00845002728	8.87637	-6.52241	1.77138	-3.6821	0.000231317	0.00209604	FDR<0.05
ENSCAFG00845023174	61.6826	-6.51919	0.717935	-9.08048	1.08098e-19	1.21122e-17	FDR<0.05
ENSCAFG00845017601	214.987	-6.51645	1.71409	-3.80169	0.000143711	0.00139729	FDR<0.05
ENSCAFG00845028609	4.04595	-6.51328	1.55191	-4.19696	2.70522e-05	0.000330216	FDR<0.05
ENSCAFG00845027975	8.17472	-6.49028	1.58342	-4.0989	4.15126e-05	0.000478677	FDR<0.05
ENSCAFG00845000414	773.401	-6.46361	0.462342	-13.9802	2.06051e-44	1.15438e-41	FDR<0.05
ENSCAFG00845030420	176.723	-6.44665	0.584211	-11.0348	2.59627e-28	6.20316e-26	FDR<0.05
ENSCAFG00845011635	10.896	-6.4103	1.3163	-4.86996	1.11622e-06	1.91099e-05	FDR<0.05
ENSCAFG00845030702	142.694	-6.36166	1.23457	-5.15292	2.5646e-07	5.10001e-06	FDR<0.05
ENSCAFG00845004811	16.8776	-6.35066	1.26531	-5.01905	5.1927e-07	9.59794e-06	FDR<0.05
ENSCAFG00845002335	3.23767	-6.3359	2.09824	-3.01962	0.00253089	0.0154145	FDR<0.05
ENSCAFG00845015504	4.85112	-6.33193	1.75157	-3.615	0.000300351	0.00262779	FDR<0.05
ENSCAFG00845027619	47.5959	-6.30106	1.04404	-6.03529	1.58676e-09	4.71301e-08	FDR<0.05
ENSCAFG00845026894	228.607	-6.29201	0.448056	-14.0429	8.51371e-45	5.12305e-42	FDR<0.05
ENSCAFG00845024525	5.74782	-6.20152	1.58093	-3.92271	8.75574e-05	0.000910721	FDR<0.05
ENSCAFG00845003562	191.535	-6.20074	0.444373	-13.9539	2.97779e-44	1.61267e-41	FDR<0.05
ENSCAFG00845003379	285.688	-6.19946	0.607784	-10.2001	1.98076e-24	3.28382e-22	FDR<0.05
ENSCAFG00845014380	5085.62	-6.16284	0.684643	-9.00155	#N/A	#N/A	#N/A
ENSCAFG00845007233	286.184	-6.15102	1.23547	-4.97869	6.40177e-07	1.15824e-05	FDR<0.05
ENSCAFG00845025760	21.3349	-6.14377	1.2465	-4.92881	8.27322e-07	1.45945e-05	FDR<0.05
ENSCAFG00845028994	1093.08	-6.12417	0.352432	-17.3769	1.23451e-67	1.82337e-64	FDR<0.05
ENSCAFG00845015612	25.4047	-6.11257	0.843413	-7.24742	4.24794e-13	2.06019e-11	FDR<0.05
ENSCAFG00845007742	18.0113	-6.09541	1.02051	-5.97289	2.33091e-09	6.69085e-08	FDR<0.05
ENSCAFG00845017546	56.8152	-6.09458	0.692937	-8.79529	1.42685e-18	1.40497e-16	FDR<0.05
ENSCAFG00845024838	3.75751	-6.08113	4.22303	-1.43999	0.149869	0.339883	Not Sig
ENSCAFG00845015937	35.3152	-6.02964	1.12114	-5.37813	7.52616e-08	1.63692e-06	FDR<0.05
ENSCAFG00845017907	3724.62	-6.02031	0.747802	-8.05067	8.23404e-16	6.08084e-14	FDR<0.05
ENSCAFG00845011215	130.659	-6.00362	0.553498	-10.8467	2.06772e-27	4.53975e-25	FDR<0.05
ENSCAFG00845000357	149.456	-5.99266	0.953141	-6.28728	3.2307e-10	1.09581e-08	FDR<0.05
ENSCAFG00845010580	17.8383	-5.98363	1.31239	-4.55933	5.13178e-06	7.54534e-05	FDR<0.05
ENSCAFG00845011375	68.0513	-5.95572	1.21232	-4.91264	8.98562e-07	1.56641e-05	FDR<0.05
ENSCAFG00845021635	9.81969	-5.94824	1.60818	-3.69875	0.000216667	0.0019832	FDR<0.05
ENSCAFG00845017467	6737.96	-5.93405	0.749289	-7.91958	2.38319e-15	1.69081e-13	FDR<0.05
ENSCAFG00845027708	69.3089	-5.92945	1.32755	-4.46647	7.95218e-06	0.000111764	FDR<0.05
ENSCAFG00845015083	2.93511	-5.92466	1.86388	-3.17867	0.00147954	0.00992489	FDR<0.05
ENSCAFG00845006664	8.69408	-5.92289	1.34133	-4.41568	1.00691e-05	0.000138637	FDR<0.05
ENSCAFG00845029818	161.717	-5.92192	1.18054	-5.01629	5.26778e-07	9.71459e-06	FDR<0.05
ENSCAFG00845005003	11.7656	-5.91268	1.42389	-4.1525	3.28868e-05	0.000390008	FDR<0.05
ENSCAFG00845011667	81.5757	-5.90718	1.23369	-4.78823	1.68259e-06	2.78097e-05	FDR<0.05
ENSCAFG00845004150	7.73766	-5.90093	1.31286	-4.4947	6.96682e-06	9.95514e-05	FDR<0.05
ENSCAFG00845007207	69.6304	-5.89889	0.641619	-9.19376	3.79334e-20	4.63386e-18	FDR<0.05
ENSCAFG00845017890	2092.74	-5.88569	0.759808	-7.74628	9.46207e-15	6.10282e-13	FDR<0.05
ENSCAFG00845018139	107.228	-5.85986	0.653031	-8.97334	2.87667e-19	3.09518e-17	FDR<0.05
ENSCAFG00845018797	4232.65	-5.84416	0.307984	-18.9755	2.71716e-80	8.82915e-77	FDR<0.05
ENSCAFG00845027381	330.498	-5.82576	0.380332	-15.3176	5.83712e-53	4.99135e-50	FDR<0.05
ENSCAFG00845004033	19.6131	-5.82289	1.24939	-4.66057	3.15334e-06	4.92145e-05	FDR<0.05
ENSCAFG00845024739	3.46711	-5.82233	1.58214	-3.68003	0.000233207	0.00210935	FDR<0.05
ENSCAFG00845027704	6540.37	-5.82036	0.705549	-8.2494	1.59194e-16	1.26785e-14	FDR<0.05
ENSCAFG00845002603	102.524	-5.80377	0.507542	-11.4351	2.79351e-30	7.82519e-28	FDR<0.05
ENSCAFG00845013882	54.5827	-5.80354	1.07549	-5.39621	6.8065e-08	1.49238e-06	FDR<0.05
ENSCAFG00845027455	560.849	-5.79585	0.276132	-20.9894	8.18932e-98	1.33052e-93	FDR<0.05
ENSCAFG00845021871	53.5373	-5.75346	0.582191	-9.88243	4.96139e-23	7.53343e-21	FDR<0.05
ENSCAFG00845002249	96.9109	-5.74684	0.736665	-7.80115	6.13472e-15	4.11863e-13	FDR<0.05
ENSCAFG00845004775	36.8416	-5.73332	1.31102	-4.37319	1.22446e-05	0.00016482	FDR<0.05
ENSCAFG00845002816	76.1416	-5.72012	1.07758	-5.30829	1.10659e-07	2.33491e-06	FDR<0.05
ENSCAFG00845008851	539.453	-5.67832	0.323295	-17.5639	4.65368e-69	8.40092e-66	FDR<0.05
ENSCAFG00845011323	4.38782	-5.67437	1.4799	-3.83429	0.000125927	0.00124071	FDR<0.05
ENSCAFG00845009175	7.38823	-5.67003	1.63325	-3.47163	0.000517306	0.00409584	FDR<0.05
ENSCAFG00845003000	29.4542	-5.6488	1.24123	-4.55096	5.34029e-06	7.80249e-05	FDR<0.05
ENSCAFG00845005425	46.5397	-5.6365	1.29895	-4.33927	1.42954e-05	0.000189598	FDR<0.05
ENSCAFG00845016375	1.89675	-5.63038	3.52817	-1.59584	0.110525	0.276347	Not Sig
ENSCAFG00845008407	237.382	-5.60914	0.584788	-9.59175	8.66012e-22	1.18236e-19	FDR<0.05
ENSCAFG00845023053	285.52	-5.6088	0.504167	-11.1249	9.4916e-29	2.40953e-26	FDR<0.05
ENSCAFG00845022807	395.601	-5.59451	1.47953	-3.78128	0.000156022	0.00149905	FDR<0.05
ENSCAFG00845025696	7.10469	-5.56785	1.33062	-4.18442	2.85899e-05	0.0003469	FDR<0.05
ENSCAFG00845005146	4.19668	-5.56385	1.60906	-3.45783	0.000544553	0.00427936	FDR<0.05
ENSCAFG00845017552	7.31757	-5.55306	1.64567	-3.37433	0.000739945	0.00554515	FDR<0.05
ENSCAFG00845028249	1.91611	-5.54813	2.85444	-1.94368	0.0519338	0.16084	Not Sig
ENSCAFG00845011167	497.899	-5.52936	0.663716	-8.3309	8.02277e-17	6.6503e-15	FDR<0.05
ENSCAFG00845003739	697.308	-5.51165	0.306625	-17.9752	3.04542e-72	7.06842e-69	FDR<0.05
ENSCAFG00845027875	29.2696	-5.49788	1.21939	-4.50872	6.52212e-06	9.36914e-05	FDR<0.05
ENSCAFG00845009107	42.8568	-5.49022	1.28676	-4.2667	1.98387e-05	0.000255201	FDR<0.05
ENSCAFG00845013162	596.584	-5.48517	0.75307	-7.28375	3.24665e-13	1.6131e-11	FDR<0.05
ENSCAFG00845029784	7.9161	-5.46674	1.24908	-4.37662	1.20536e-05	0.000162654	FDR<0.05
ENSCAFG00845007325	46.289	-5.46239	0.856995	-6.37388	1.84301e-10	6.42562e-09	FDR<0.05
ENSCAFG00845006867	3.13762	-5.45126	1.75839	-3.10014	0.0019343	0.0124103	FDR<0.05
ENSCAFG00845009278	300.767	-5.42256	0.623748	-8.69352	3.51377e-18	3.35813e-16	FDR<0.05
ENSCAFG00845028176	1572.73	-5.42233	0.302746	-17.9105	9.76565e-72	1.98328e-68	FDR<0.05
ENSCAFG00845004706	322.835	-5.4206	0.589882	-9.18931	3.9538e-20	4.79383e-18	FDR<0.05
ENSCAFG00845001906	346.26	-5.41196	0.851201	-6.35802	2.04369e-10	7.11002e-09	FDR<0.05
ENSCAFG00845002172	13.1477	-5.39282	1.30216	-4.14143	3.45146e-05	0.000406641	FDR<0.05
ENSCAFG00845026068	9.84191	-5.37209	1.88427	-2.85102	0.00435789	0.0238232	FDR<0.05
ENSCAFG00845029683	127.66	-5.37043	1.25663	-4.27367	1.9228e-05	0.000248724	FDR<0.05
ENSCAFG00845027603	549.788	-5.35116	0.445854	-12.002	3.46614e-33	1.08297e-30	FDR<0.05
ENSCAFG00845026369	87.7699	-5.34769	0.621766	-8.60081	7.91552e-18	7.391e-16	FDR<0.05
ENSCAFG00845005800	138.139	-5.34601	1.14091	-4.68573	2.78957e-06	4.41307e-05	FDR<0.05
ENSCAFG00845025246	17.4423	-5.2785	1.35457	-3.89681	9.74671e-05	0.000996743	FDR<0.05
ENSCAFG00845012276	1.68379	-5.27493	1.92354	-2.7423	0.00610097	0.0311608	FDR<0.05
ENSCAFG00845011265	4.01823	-5.27491	1.47972	-3.56482	0.000364111	0.0030727	FDR<0.05
ENSCAFG00845011234	2.02321	-5.26621	2.59413	-2.03005	0.0423513	0.138866	Not Sig
ENSCAFG00845002654	34.3479	-5.25804	1.07703	-4.88199	1.05018e-06	1.81129e-05	FDR<0.05
ENSCAFG00845024863	1.40574	-5.24579	4.69813	-1.11657	0.264178	#N/A	#N/A
ENSCAFG00845001461	12.8672	-5.23059	1.3868	-3.77169	0.000162145	0.00154509	FDR<0.05
ENSCAFG00845005645	5.89923	-5.22426	1.72796	-3.02338	0.0024997	0.0152622	FDR<0.05
ENSCAFG00845020341	2984.76	-5.2068	0.32941	-15.8064	2.80855e-56	2.85191e-53	FDR<0.05
ENSCAFG00845017728	6642.72	-5.19615	0.729144	-7.12638	#N/A	#N/A	#N/A
ENSCAFG00845011089	73.3207	-5.18242	0.687532	-7.53771	4.78297e-14	2.73623e-12	FDR<0.05
ENSCAFG00845030914	32.7493	-5.17085	0.60336	-8.5701	1.03399e-17	9.33291e-16	FDR<0.05
ENSCAFG00845020957	8.79822	-5.16785	1.48688	-3.47564	0.000509643	0.00404305	FDR<0.05
ENSCAFG00845025661	3.68045	-5.16353	1.65635	-3.11741	0.00182447	0.0118474	FDR<0.05
ENSCAFG00845023657	1072.72	-5.15519	0.369718	-13.9436	3.44258e-44	1.80425e-41	FDR<0.05
ENSCAFG00845024655	189.599	-5.15074	0.381318	-13.5077	1.40827e-41	6.53718e-39	FDR<0.05
ENSCAFG00845013389	250.397	-5.1445	0.561149	-9.16779	4.82813e-20	5.72573e-18	FDR<0.05
ENSCAFG00845016091	7.76451	-5.13777	1.73075	-2.96852	0.00299238	0.0176983	FDR<0.05
ENSCAFG00845013982	2.03619	-5.11296	2.06261	-2.47888	0.0131796	0.0577011	Not Sig
ENSCAFG00845021060	4.54978	-5.105	1.87692	-2.71987	0.00653068	0.0328801	FDR<0.05
ENSCAFG00845011930	1.4646	-5.09807	2.52642	-2.0179	0.0436019	#N/A	#N/A
ENSCAFG00845010151	5.21898	-5.09686	1.50422	-3.38837	0.000703085	0.00530252	FDR<0.05
ENSCAFG00845003621	47.1163	-5.09332	1.25888	-4.04591	5.21203e-05	0.000583597	FDR<0.05
ENSCAFG00845008123	15.6916	-5.07885	0.959435	-5.29359	1.19941e-07	2.51768e-06	FDR<0.05
ENSCAFG00845005936	3.94393	-5.06219	1.66114	-3.04741	0.00230821	0.0142863	FDR<0.05
ENSCAFG00845021891	30.4309	-5.05749	1.56278	-3.23621	0.00121126	0.00843886	FDR<0.05
ENSCAFG00845011413	302.667	-5.04193	0.570234	-8.84186	9.41406e-19	9.44138e-17	FDR<0.05
ENSCAFG00845001377	16.8769	-5.03957	1.2322	-4.08988	4.31595e-05	0.000496326	FDR<0.05
ENSCAFG00845024559	2.37587	-5.03496	2.27102	-2.21705	0.0266199	0.0990294	Not Sig
ENSCAFG00845030289	97.5884	-5.02493	0.754978	-6.65572	2.81911e-11	1.08586e-09	FDR<0.05
ENSCAFG00845017845	5.56732	-5.01906	1.49574	-3.35557	0.000792027	0.00587705	FDR<0.05
ENSCAFG00845027851	1.73669	-5.01799	4.02977	-1.24523	0.213047	0.430411	Not Sig
ENSCAFG00845014141	1.25605	-5.01798	4.07192	-1.23234	0.217824	#N/A	#N/A
ENSCAFG00845004193	2.39204	-4.98453	1.95691	-2.54714	0.0108608	0.0493169	FDR<0.05
ENSCAFG00845009480	138.078	-4.9736	0.429601	-11.5773	5.37328e-31	1.58727e-28	FDR<0.05
ENSCAFG00845024365	3.22668	-4.95598	1.68102	-2.9482	0.00319633	0.0186801	FDR<0.05
ENSCAFG00845014873	226.696	-4.95573	0.951944	-5.20591	1.9305e-07	3.94031e-06	FDR<0.05
ENSCAFG00845029233	489.078	-4.95371	1.09061	-4.54215	5.56826e-06	8.09191e-05	FDR<0.05
ENSCAFG00845005503	47.4506	-4.95007	0.730829	-6.77323	1.25937e-11	5.03965e-10	FDR<0.05
ENSCAFG00845023298	1.20747	-4.94013	3.12396	-1.58137	0.113793	#N/A	#N/A
ENSCAFG00845002918	41.1541	-4.91896	1.4875	-3.30687	0.00094346	0.00681565	FDR<0.05
ENSCAFG00845002717	4.73513	-4.89685	2.32333	-2.10769	0.035058	0.120624	Not Sig
ENSCAFG00845012546	76.8642	-4.89126	0.835112	-5.85701	4.71289e-09	1.29124e-07	FDR<0.05
ENSCAFG00845022578	134.843	-4.88691	1.04045	-4.6969	2.64137e-06	4.19086e-05	FDR<0.05
ENSCAFG00845009467	69.1919	-4.88319	0.573593	-8.51335	1.68985e-17	1.48406e-15	FDR<0.05
ENSCAFG00845017539	3.02957	-4.88017	1.88061	-2.59499	0.00945941	0.0443541	FDR<0.05
ENSCAFG00845006537	429.036	-4.87499	0.404622	-12.0482	1.98146e-33	6.70684e-31	FDR<0.05
ENSCAFG00845028413	1859.95	-4.86977	0.530753	-9.17521	4.50696e-20	5.42405e-18	FDR<0.05
ENSCAFG00845014362	69.7744	-4.8656	0.827992	-5.87638	4.19326e-09	1.16857e-07	FDR<0.05
ENSCAFG00845029636	689.941	-4.86482	0.411352	-11.8264	2.85064e-32	8.57673e-30	FDR<0.05
ENSCAFG00845004709	162.867	-4.82727	0.432721	-11.1556	6.72258e-29	1.73368e-26	FDR<0.05
ENSCAFG00845027503	241.916	-4.82019	0.456419	-10.5609	4.52305e-26	8.35068e-24	FDR<0.05
ENSCAFG00845000826	53.7872	-4.81652	1.06862	-4.50722	6.56828e-06	9.4271e-05	FDR<0.05
ENSCAFG00845029162	748.377	-4.78448	0.45703	-10.4686	1.20364e-25	2.14896e-23	FDR<0.05
ENSCAFG00845016666	80.9105	-4.77272	0.835501	-5.71241	1.1139e-08	2.86807e-07	FDR<0.05
ENSCAFG00845010149	5.51962	-4.76877	1.36919	-3.48292	0.000495983	0.00396442	FDR<0.05
ENSCAFG00845016009	11.3822	-4.76226	1.45452	-3.2741	0.00105998	0.00752685	FDR<0.05
ENSCAFG00845028551	430.846	-4.75085	0.83159	-5.71298	1.11017e-08	2.86301e-07	FDR<0.05
ENSCAFG00845023574	2.28532	-4.73684	2.06098	-2.29834	0.0215422	0.0844994	Not Sig
ENSCAFG00845007356	42.8949	-4.73615	2.28206	-2.07538	0.0379514	0.128111	Not Sig
ENSCAFG00845008241	2.69919	-4.72531	2.40497	-1.96481	0.0494362	0.155146	Not Sig
ENSCAFG00845023913	1.01425	-4.69132	4.15343	-1.1295	0.258685	#N/A	#N/A
ENSCAFG00845019447	5.73283	-4.67693	1.41984	-3.29398	0.000987793	0.0070949	FDR<0.05
ENSCAFG00845027859	105.197	-4.66626	1.37493	-3.39381	0.000689268	0.0052062	FDR<0.05
ENSCAFG00845029813	1.98352	-4.65086	1.70066	-2.73474	0.00624301	0.0316969	FDR<0.05
ENSCAFG00845027500	434.617	-4.64862	1.20486	-3.85821	0.000114218	0.00114512	FDR<0.05
ENSCAFG00845028327	3.5639	-4.64124	1.59738	-2.90554	0.00366625	0.020798	FDR<0.05
ENSCAFG00845024910	19.647	-4.62618	0.847406	-5.45922	4.78228e-08	1.08516e-06	FDR<0.05
ENSCAFG00845016020	7.46377	-4.62255	1.43964	-3.21091	0.00132317	0.00902122	FDR<0.05
ENSCAFG00845030884	0.971615	-4.61902	3.19773	-1.44447	0.148607	#N/A	#N/A
ENSCAFG00845022289	517.497	-4.61557	0.47966	-9.6226	6.41895e-22	8.91255e-20	FDR<0.05
ENSCAFG00845015318	1.45365	-4.60058	2.52143	-1.82459	0.0680628	#N/A	#N/A
ENSCAFG00845015494	1.38752	-4.58901	1.84522	-2.48697	0.0128836	#N/A	#N/A
ENSCAFG00845005439	2.56686	-4.58717	2.19894	-2.08608	0.0369716	0.12556	Not Sig
ENSCAFG00845007615	3.04878	-4.58114	1.65412	-2.76953	0.00561376	0.0292517	FDR<0.05
ENSCAFG00845012763	218.241	-4.57603	0.562416	-8.13638	4.07258e-16	3.10644e-14	FDR<0.05
ENSCAFG00845020842	2.46651	-4.57244	1.48761	-3.07369	0.0021143	0.0133092	FDR<0.05
ENSCAFG00845007195	1.14089	-4.56965	2.90032	-1.57557	0.115125	#N/A	#N/A
ENSCAFG00845004136	56.1544	-4.5696	0.544293	-8.39549	4.63974e-17	3.96747e-15	FDR<0.05
ENSCAFG00845002405	2.47189	-4.56631	1.59863	-2.85639	0.00428486	0.023519	FDR<0.05
ENSCAFG00845029292	3.27367	-4.56456	2.38744	-1.91191	0.0558879	0.169849	Not Sig
ENSCAFG00845007846	1.59733	-4.53882	1.96032	-2.31535	0.0205939	0.0816069	Not Sig
ENSCAFG00845025366	1.28436	-4.53392	2.80628	-1.61563	0.106174	#N/A	#N/A
ENSCAFG00845016079	2.20356	-4.53262	1.86508	-2.43025	0.0150885	0.0636074	Not Sig
ENSCAFG00845002436	315.08	-4.52521	0.807444	-5.60437	2.09018e-08	5.08371e-07	FDR<0.05
ENSCAFG00845001861	120.46	-4.49779	0.726897	-6.18766	6.10639e-10	1.96846e-08	FDR<0.05
ENSCAFG00845017615	2.77059	-4.49734	1.58076	-2.84505	0.00444047	0.0242014	FDR<0.05
ENSCAFG00845010401	107.982	-4.48874	0.794833	-5.6474	1.62892e-08	4.09676e-07	FDR<0.05
ENSCAFG00845007891	2.43935	-4.48144	1.65229	-2.71226	0.00668253	0.0335096	FDR<0.05
ENSCAFG00845005137	4.09067	-4.47451	1.43496	-3.11821	0.00181951	0.0118246	FDR<0.05
ENSCAFG00845029727	16.579	-4.46718	0.776667	-5.75173	8.8334e-09	2.3336e-07	FDR<0.05
ENSCAFG00845012946	5.47947	-4.45219	1.43041	-3.11253	0.00185491	0.0120067	FDR<0.05
ENSCAFG00845003016	1.07209	-4.4503	2.44504	-1.82013	0.0687394	#N/A	#N/A
ENSCAFG00845018687	2.35406	-4.44237	1.68299	-2.63956	0.00830128	0.0399431	FDR<0.05
ENSCAFG00845020645	145.005	-4.43663	0.598245	-7.41608	1.20633e-13	6.44713e-12	FDR<0.05
ENSCAFG00845016972	16.5395	-4.42414	0.964291	-4.58797	4.47576e-06	6.69592e-05	FDR<0.05
ENSCAFG00845018429	272.951	-4.42302	0.428874	-10.3131	6.14861e-25	1.04059e-22	FDR<0.05
ENSCAFG00845009783	26.828	-4.42279	0.995886	-4.44106	8.95148e-06	0.000124623	FDR<0.05
ENSCAFG00845002117	1310.55	-4.42184	0.705859	-6.26448	3.74076e-10	1.25312e-08	FDR<0.05
ENSCAFG00845007586	2.55202	-4.42152	1.90798	-2.31738	0.0204829	0.0812267	Not Sig
ENSCAFG00845010097	1075.87	-4.41553	0.326829	-13.5102	1.36118e-41	6.50442e-39	FDR<0.05
ENSCAFG00845030126	0.791247	-4.41438	4.73068	-0.933137	0.350749	#N/A	#N/A
ENSCAFG00845019194	6.32258	-4.41287	1.26824	-3.47952	0.000502313	0.00400249	FDR<0.05
ENSCAFG00845010355	4.28319	-4.40911	1.8125	-2.43262	0.0149902	0.0633738	Not Sig
ENSCAFG00845007972	2170.59	-4.4067	0.450461	-9.78264	1.33679e-22	1.99256e-20	FDR<0.05
ENSCAFG00845022445	11.0094	-4.40214	1.17891	-3.73409	0.000188398	0.00176116	FDR<0.05
ENSCAFG00845022231	6476.83	-4.39845	0.985206	-4.4645	8.02575e-06	0.000112603	FDR<0.05
ENSCAFG00845007651	1.02951	-4.3974	2.89508	-1.51892	0.128783	#N/A	#N/A
ENSCAFG00845006275	1.33184	-4.39099	1.93254	-2.27213	0.0230784	#N/A	#N/A
ENSCAFG00845021514	7.61177	-4.39069	1.37413	-3.19525	0.00139712	0.00943433	FDR<0.05
ENSCAFG00845010366	1534.19	-4.38918	0.729436	-6.01722	1.77438e-09	5.232e-08	FDR<0.05
ENSCAFG00845028958	3.74297	-4.38272	1.50679	-2.90865	0.00362992	0.0206424	FDR<0.05
ENSCAFG00845023336	2.39839	-4.37066	1.97297	-2.21527	0.0267417	0.0993762	Not Sig
ENSCAFG00845003953	1.77203	-4.36511	2.0996	-2.07902	0.0376153	0.12732	Not Sig
ENSCAFG00845023590	48.9121	-4.362	0.541742	-8.05182	8.15738e-16	6.05173e-14	FDR<0.05
ENSCAFG00845024321	2.40969	-4.36071	2.46344	-1.77017	0.0766983	0.214448	Not Sig
ENSCAFG00845031094	695.178	-4.35927	0.444487	-9.80742	1.04604e-22	1.57362e-20	FDR<0.05
ENSCAFG00845016765	1.6854	-4.35852	2.08306	-2.09237	0.0364056	0.124037	Not Sig
ENSCAFG00845007494	5871.88	-4.34711	0.359926	-12.0778	1.38409e-33	4.78454e-31	FDR<0.05
ENSCAFG00845030613	5.42143	-4.33581	1.40302	-3.09035	0.00199924	0.0127279	FDR<0.05
ENSCAFG00845014828	15.6085	-4.33517	1.54589	-2.80431	0.00504238	0.0268338	FDR<0.05
ENSCAFG00845000627	1133.87	-4.31953	0.859771	-5.02404	5.05953e-07	9.37312e-06	FDR<0.05
ENSCAFG00845029144	0.74052	-4.3177	4.5443	-0.950136	0.342043	#N/A	#N/A
ENSCAFG00845026902	152.812	-4.31358	0.514056	-8.39125	4.80986e-17	4.07009e-15	FDR<0.05
ENSCAFG00845018700	301.472	-4.31124	0.359136	-12.0045	3.36572e-33	1.08297e-30	FDR<0.05
ENSCAFG00845013280	1.70236	-4.3089	1.7218	-2.50256	0.0123299	0.0546137	Not Sig
ENSCAFG00845018325	880.38	-4.30793	0.396137	-10.8748	1.51925e-27	3.38126e-25	FDR<0.05
ENSCAFG00845002259	4.83395	-4.2995	1.45901	-2.94686	0.0032102	0.0187477	FDR<0.05
ENSCAFG00845002372	3.40709	-4.29552	2.11707	-2.02899	0.0424592	0.139136	Not Sig
ENSCAFG00845019386	230.356	-4.29342	0.451781	-9.50332	2.03306e-21	2.6638e-19	FDR<0.05
ENSCAFG00845029323	2.41343	-4.28611	2.71993	-1.57582	0.115068	0.283603	Not Sig
ENSCAFG00845000755	13.1769	-4.28411	1.00751	-4.25218	2.11702e-05	0.000269133	FDR<0.05
ENSCAFG00845011846	2.17743	-4.28031	1.96976	-2.17301	0.0297793	0.10735	Not Sig
ENSCAFG00845027233	1.46879	-4.2801	2.07148	-2.0662	0.0388092	#N/A	#N/A
ENSCAFG00845029408	8.18993	-4.27674	1.4791	-2.89145	0.00383472	0.0215357	FDR<0.05
ENSCAFG00845017984	2.73498	-4.27654	1.8071	-2.36652	0.0179564	0.0730597	Not Sig
ENSCAFG00845026150	540.713	-4.26303	0.389572	-10.9429	7.18953e-28	1.64519e-25	FDR<0.05
ENSCAFG00845007699	92.4754	-4.25038	0.640012	-6.64109	3.11368e-11	1.19311e-09	FDR<0.05
ENSCAFG00845018719	5.36978	-4.24995	1.60158	-2.65361	0.0079637	0.0385767	FDR<0.05
ENSCAFG00845020641	0.969199	-4.2483	3.53656	-1.20125	0.229653	#N/A	#N/A
ENSCAFG00845021093	2.11299	-4.23345	3.07667	-1.37598	0.168827	0.369171	Not Sig
ENSCAFG00845005366	2.05873	-4.23261	1.83839	-2.30234	0.0213157	0.083803	Not Sig
ENSCAFG00845002864	120.254	-4.232	0.338569	-12.4997	7.49551e-36	2.83208e-33	FDR<0.05
ENSCAFG00845024135	200.142	-4.22755	0.489114	-8.64328	5.46203e-18	5.1594e-16	FDR<0.05
ENSCAFG00845017039	1.93563	-4.22538	1.68685	-2.50489	0.0122488	0.0542993	Not Sig
ENSCAFG00845019814	183.259	-4.22238	0.394658	-10.6988	1.03053e-26	2.06704e-24	FDR<0.05
ENSCAFG00845011685	8.00102	-4.22238	1.1159	-3.78383	0.000154435	0.00148643	FDR<0.05
ENSCAFG00845019264	123.828	-4.22102	0.735319	-5.7404	9.44532e-09	2.48314e-07	FDR<0.05
ENSCAFG00845015385	2.27116	-4.2097	1.6563	-2.54162	0.0110339	0.0498841	FDR<0.05
ENSCAFG00845010692	1.87599	-4.20287	2.71736	-1.54667	0.121942	0.294909	Not Sig
ENSCAFG00845006605	3.4191	-4.18405	1.44825	-2.88903	0.00386428	0.0216567	FDR<0.05
ENSCAFG00845015974	5.93643	-4.17429	1.44483	-2.88911	0.00386328	0.0216567	FDR<0.05
ENSCAFG00845007176	5.58917	-4.16694	3.32516	-1.25315	0.210149	0.427214	Not Sig
ENSCAFG00845017158	6.1663	-4.16351	1.51796	-2.74283	0.00609127	0.0311504	FDR<0.05
ENSCAFG00845003033	2.61986	-4.15017	1.68055	-2.46953	0.0135289	0.0587951	Not Sig
ENSCAFG00845011338	0.65823	-4.14808	4.73454	-0.87613	0.380959	#N/A	#N/A
ENSCAFG00845019275	51.08	-4.14189	0.70918	-5.8404	5.20755e-09	1.41012e-07	FDR<0.05
ENSCAFG00845027098	15.5648	-4.13474	1.67729	-2.46512	0.0136966	0.0592776	Not Sig
ENSCAFG00845017224	112.848	-4.13468	0.609518	-6.78354	1.1727e-11	4.73951e-10	FDR<0.05
ENSCAFG00845028346	39.8398	-4.13247	1.16623	-3.54343	0.000394959	0.00328398	FDR<0.05
ENSCAFG00845002501	5374.51	-4.12959	0.472514	-8.73962	2.33902e-18	2.27558e-16	FDR<0.05
ENSCAFG00845030346	12.0895	-4.12449	1.22938	-3.35493	0.000793846	0.00588395	FDR<0.05
ENSCAFG00845010815	2.79646	-4.12445	1.66079	-2.48342	0.0130126	0.0570779	Not Sig
ENSCAFG00845021059	4.01842	-4.1112	1.41696	-2.90142	0.00371474	0.0210217	FDR<0.05
ENSCAFG00845014817	65.6608	-4.10964	1.03246	-3.98045	6.8784e-05	0.000741924	FDR<0.05
ENSCAFG00845027058	1.48835	-4.09801	2.15416	-1.90237	0.0571226	#N/A	#N/A
ENSCAFG00845024472	3.14087	-4.09468	1.95864	-2.09058	0.0365661	0.124469	Not Sig
ENSCAFG00845017454	0.811241	-4.09461	4.5758	-0.894841	0.370872	#N/A	#N/A
ENSCAFG00845009506	78.6413	-4.09359	0.627513	-6.52352	6.86766e-11	2.53013e-09	FDR<0.05
ENSCAFG00845008431	4.11196	-4.09081	1.43805	-2.84468	0.00444559	0.0242211	FDR<0.05
ENSCAFG00845007265	1.49818	-4.09031	2.18775	-1.86964	0.0615336	#N/A	#N/A
ENSCAFG00845029983	1.81976	-4.09008	1.68939	-2.42104	0.0154762	0.0648548	Not Sig
ENSCAFG00845013785	20388.7	-4.08996	0.533163	-7.67113	1.70493e-14	1.05323e-12	FDR<0.05
ENSCAFG00845004202	3.99133	-4.08655	1.45514	-2.80835	0.00497957	0.0265866	FDR<0.05
ENSCAFG00845016156	38.7832	-4.08604	0.546705	-7.47393	7.78333e-14	4.27215e-12	FDR<0.05
ENSCAFG00845012713	1.43251	-4.06897	1.92435	-2.11446	0.0344759	#N/A	#N/A
ENSCAFG00845020952	3.17031	-4.04473	1.6936	-2.38825	0.0169287	0.0698252	Not Sig
ENSCAFG00845027925	0.742868	-4.04051	4.73631	-0.853092	0.393608	#N/A	#N/A
ENSCAFG00845009091	1.21321	-4.03654	2.05665	-1.96268	0.0496836	#N/A	#N/A
ENSCAFG00845009102	1.21321	-4.03654	2.05665	-1.96268	0.0496836	#N/A	#N/A
ENSCAFG00845009472	1.32474	-4.03292	2.36319	-1.70656	0.0879039	#N/A	#N/A
ENSCAFG00845005034	205.404	-4.03165	1.31002	-3.07756	0.00208706	0.0131632	FDR<0.05
ENSCAFG00845023062	95.4872	-4.02903	0.391695	-10.2861	8.13902e-25	1.36324e-22	FDR<0.05
ENSCAFG00845029136	1.33659	-4.02682	2.77358	-1.45185	0.146543	#N/A	#N/A
ENSCAFG00845017998	605.489	-4.02682	0.681832	-5.90589	3.50749e-09	9.87628e-08	FDR<0.05
ENSCAFG00845024766	1.33495	-4.025	2.09796	-1.91853	0.0550434	#N/A	#N/A
ENSCAFG00845018304	0.851642	-4.02388	2.44773	-1.64393	0.100191	#N/A	#N/A
ENSCAFG00845005930	3.34313	-4.02196	1.48324	-2.7116	0.0066959	0.0335482	FDR<0.05
ENSCAFG00845003132	4.78865	-4.0137	1.83112	-2.19194	0.028384	0.103677	Not Sig
ENSCAFG00845026057	1.92098	-4.0113	1.80131	-2.22688	0.0259553	0.0971424	Not Sig
ENSCAFG00845017117	7.37395	-4.00755	1.29979	-3.08324	0.00204762	0.0129597	FDR<0.05
ENSCAFG00845019484	58.7674	-4.00087	0.557069	-7.18201	6.86954e-13	3.24446e-11	FDR<0.05
ENSCAFG00845023607	1.52253	-3.99499	2.23075	-1.79088	0.0733129	#N/A	#N/A
ENSCAFG00845001939	117.319	-3.99053	1.62586	-2.45441	0.0141116	0.0606056	Not Sig
ENSCAFG00845022202	0.907908	-3.98325	2.62363	-1.51822	0.128958	#N/A	#N/A
ENSCAFG00845001609	420.684	-3.98324	0.276375	-14.4124	4.32258e-47	3.09509e-44	FDR<0.05
ENSCAFG00845016424	3.07572	-3.98183	1.90087	-2.09474	0.0361942	0.123539	Not Sig
ENSCAFG00845000375	1.02812	-3.97749	2.68866	-1.47936	0.139045	#N/A	#N/A
ENSCAFG00845009171	118.32	-3.97355	1.07979	-3.67994	0.000233285	0.00210935	FDR<0.05
ENSCAFG00845007705	0.646565	-3.95856	3.75288	-1.0548	0.291515	#N/A	#N/A
ENSCAFG00845015643	8.52914	-3.9575	1.00737	-3.92856	8.54557e-05	0.000892861	FDR<0.05
ENSCAFG00845020695	0.642847	-3.95483	4.73782	-0.834735	0.403867	#N/A	#N/A
ENSCAFG00845005781	1.58647	-3.954	1.94432	-2.03362	0.0419901	0.137988	Not Sig
ENSCAFG00845008953	1.16585	-3.9466	1.99902	-1.97427	0.0483516	#N/A	#N/A
ENSCAFG00845014491	0.904084	-3.94327	3.16338	-1.24654	0.212568	#N/A	#N/A
ENSCAFG00845027094	3.35304	-3.94317	1.43971	-2.73886	0.00616535	0.0314008	FDR<0.05
ENSCAFG00845004170	3.01851	-3.93087	1.60497	-2.44918	0.0143182	0.0612983	Not Sig
ENSCAFG00845009202	4.37086	-3.92095	1.40515	-2.79041	0.00526414	0.0277413	FDR<0.05
ENSCAFG00845024767	12.0472	-3.91595	0.957318	-4.09054	4.30365e-05	0.000495545	FDR<0.05
ENSCAFG00845010529	2.16582	-3.91449	1.51564	-2.58274	0.00980199	0.0455779	FDR<0.05
ENSCAFG00845022904	2.79422	-3.90687	1.6336	-2.39158	0.0167761	0.069301	Not Sig
ENSCAFG00845022892	2.85834	-3.90668	1.62788	-2.39986	0.0164013	0.0680469	Not Sig
ENSCAFG00845007828	5.93236	-3.90212	1.39018	-2.80691	0.00500197	0.0266887	FDR<0.05
ENSCAFG00845021293	0.953006	-3.89628	2.03344	-1.9161	0.0553518	#N/A	#N/A
ENSCAFG00845024948	1.70333	-3.89198	1.63422	-2.38156	0.0172395	0.0708372	Not Sig
ENSCAFG00845010568	1.87687	-3.89118	2.2515	-1.72826	0.0839414	0.228174	Not Sig
ENSCAFG00845005007	2.55893	-3.88379	1.57764	-2.46177	0.0138252	0.0597705	Not Sig
ENSCAFG00845018127	27.2282	-3.87661	0.995484	-3.8942	9.85225e-05	0.00100483	FDR<0.05
ENSCAFG00845026484	1.8866	-3.87508	1.63378	-2.37184	0.0176996	0.0723362	Not Sig
ENSCAFG00845021961	1.03994	-3.87491	2.06644	-1.87516	0.0607709	#N/A	#N/A
ENSCAFG00845026351	61.139	-3.8708	0.50757	-7.62613	2.41897e-14	1.45559e-12	FDR<0.05
ENSCAFG00845015431	344.446	-3.86985	1.30174	-2.97282	0.00295077	0.0174904	FDR<0.05
ENSCAFG00845025415	3049.1	-3.86915	0.384661	-10.0586	8.41858e-24	1.35423e-21	FDR<0.05
ENSCAFG00845027490	1319.56	-3.86334	0.321785	-12.0059	3.30672e-33	1.08297e-30	FDR<0.05
ENSCAFG00845003029	2877.05	-3.85982	0.436204	-8.84865	8.85827e-19	8.93915e-17	FDR<0.05
ENSCAFG00845007657	1.18047	-3.85581	2.19144	-1.75949	0.0784946	#N/A	#N/A
ENSCAFG00845027862	1.40941	-3.85279	2.12582	-1.81237	0.0699283	#N/A	#N/A
ENSCAFG00845003682	5.39514	-3.84744	1.3538	-2.84196	0.00448377	0.0243801	FDR<0.05
ENSCAFG00845019823	112.394	-3.84516	1.93121	-1.99107	0.0464736	0.148838	Not Sig
ENSCAFG00845017279	0.789309	-3.84456	2.6148	-1.47031	0.141479	#N/A	#N/A
ENSCAFG00845000849	0.652509	-3.83951	3.07549	-1.24842	0.211876	#N/A	#N/A
ENSCAFG00845021966	349.926	-3.81746	0.354274	-10.7754	4.49598e-27	9.61134e-25	FDR<0.05
ENSCAFG00845025676	69.2576	-3.81512	0.746031	-5.11388	3.15604e-07	6.14822e-06	FDR<0.05
ENSCAFG00845011241	1.86077	-3.81389	1.98441	-1.92193	0.0546149	0.166728	Not Sig
ENSCAFG00845013336	203.774	-3.81138	0.549527	-6.93575	4.0408e-12	1.7368e-10	FDR<0.05
ENSCAFG00845018039	0.519759	-3.81132	4.74056	-0.803982	0.421407	#N/A	#N/A
ENSCAFG00845009486	10.7637	-3.81003	1.8262	-2.08631	0.0369504	0.125514	Not Sig
ENSCAFG00845004769	1.49981	-3.80955	2.24451	-1.69727	0.0896448	#N/A	#N/A
ENSCAFG00845000871	0.702804	-3.80803	3.88684	-0.979722	0.327224	#N/A	#N/A
ENSCAFG00845021948	24.6043	-3.805	0.903376	-4.21198	2.53143e-05	0.000312286	FDR<0.05
ENSCAFG00845017732	332.841	-3.79475	0.36401	-10.4249	1.90954e-25	3.33595e-23	FDR<0.05
ENSCAFG00845001264	62.1748	-3.79294	1.30319	-2.9105	0.00360855	0.0205353	FDR<0.05
ENSCAFG00845030114	18.4505	-3.79212	0.848203	-4.47077	7.79385e-06	0.000109675	FDR<0.05
ENSCAFG00845029662	367.74	-3.78979	0.420187	-9.01929	1.89321e-19	2.06436e-17	FDR<0.05
ENSCAFG00845001695	1.97495	-3.78406	1.99709	-1.89478	0.0581209	0.174642	Not Sig
ENSCAFG00845003455	0.946989	-3.784	2.7453	-1.37836	0.168093	#N/A	#N/A
ENSCAFG00845010256	3.35488	-3.77894	1.44521	-2.6148	0.00892803	0.0423886	FDR<0.05
ENSCAFG00845020098	3269.83	-3.77569	0.381507	-9.8968	4.2982e-23	6.58801e-21	FDR<0.05
ENSCAFG00845027989	0.507064	-3.77129	4.74137	-0.795401	0.426381	#N/A	#N/A
ENSCAFG00845021814	1125.4	-3.75989	0.344284	-10.9209	9.15901e-28	2.06676e-25	FDR<0.05
ENSCAFG00845016681	1.21112	-3.75937	3.18942	-1.1787	0.238518	#N/A	#N/A
ENSCAFG00845000318	95.7477	-3.75857	0.460383	-8.16401	3.24087e-16	2.50735e-14	FDR<0.05
ENSCAFG00845024066	1.04541	-3.7552	4.46531	-0.840971	0.400364	#N/A	#N/A
ENSCAFG00845007027	8.09329	-3.75229	1.06908	-3.50983	0.000448397	0.0036462	FDR<0.05
ENSCAFG00845010899	3.16941	-3.75144	2.39889	-1.56382	0.117859	0.288295	Not Sig
ENSCAFG00845002505	5.58234	-3.7486	1.28471	-2.91786	0.00352444	0.0201413	FDR<0.05
ENSCAFG00845017750	0.585626	-3.7425	3.84852	-0.972452	0.330825	#N/A	#N/A
ENSCAFG00845012103	76.1343	-3.73931	0.37779	-9.89785	4.25321e-23	6.58113e-21	FDR<0.05
ENSCAFG00845030209	2.75802	-3.73427	1.60828	-2.32191	0.020238	0.080373	Not Sig
ENSCAFG00845010548	0.778763	-3.7137	3.10073	-1.19769	0.231039	#N/A	#N/A
ENSCAFG00845030908	1.25703	-3.71148	2.49376	-1.48831	0.13667	#N/A	#N/A
ENSCAFG00845029908	190.071	-3.7111	0.641243	-5.78735	7.15051e-09	1.9045e-07	FDR<0.05
ENSCAFG00845001644	5.34662	-3.70374	1.37103	-2.70144	0.00690408	0.0342715	FDR<0.05
ENSCAFG00845028533	116.811	-3.69741	1.03145	-3.58465	0.000337526	0.00287561	FDR<0.05
ENSCAFG00845020347	1.55528	-3.69591	2.02277	-1.82716	0.0676763	#N/A	#N/A
ENSCAFG00845005322	1.79911	-3.69549	1.76054	-2.09907	0.0358108	0.12254	Not Sig
ENSCAFG00845006297	2.16462	-3.68216	2.18707	-1.6836	0.0922582	0.244551	Not Sig
ENSCAFG00845005182	2.56145	-3.67478	2.17894	-1.6865	0.0916995	0.243319	Not Sig
ENSCAFG00845002242	47.2081	-3.67356	0.818547	-4.4879	7.19299e-06	0.000102333	FDR<0.05
ENSCAFG00845008634	2.10502	-3.66578	1.93149	-1.89791	0.0577083	0.173788	Not Sig
ENSCAFG00845026243	0.867908	-3.66483	2.10882	-1.73786	0.0822354	#N/A	#N/A
ENSCAFG00845026257	1.00429	-3.66415	2.29249	-1.59832	0.109971	#N/A	#N/A
ENSCAFG00845017572	13.8226	-3.66292	1.42728	-2.56636	0.0102772	0.0472612	FDR<0.05
ENSCAFG00845009001	13.6916	-3.66282	0.752352	-4.86849	1.12454e-06	1.92319e-05	FDR<0.05
ENSCAFG00845027454	2.04044	-3.65574	1.75219	-2.08639	0.0369433	0.125514	Not Sig
ENSCAFG00845005009	1.574	-3.65391	2.16412	-1.6884	0.0913337	0.242754	Not Sig
ENSCAFG00845017781	202.589	-3.65377	0.601877	-6.07063	1.27411e-09	3.83341e-08	FDR<0.05
ENSCAFG00845003867	1.28049	-3.63653	2.11367	-1.72048	0.0853448	#N/A	#N/A
ENSCAFG00845021472	0.908268	-3.63618	2.61032	-1.393	0.16362	#N/A	#N/A
ENSCAFG00845009337	4.21032	-3.63402	1.39942	-2.59681	0.00940932	0.0441615	FDR<0.05
ENSCAFG00845007867	0.830365	-3.62921	3.2374	-1.12103	0.262276	#N/A	#N/A
ENSCAFG00845018219	1.67186	-3.62721	1.84248	-1.96866	0.0489919	0.154124	Not Sig
ENSCAFG00845019268	263.353	-3.62168	0.463817	-7.80843	5.79061e-15	3.90374e-13	FDR<0.05
ENSCAFG00845012246	1.19199	-3.62151	2.46094	-1.4716	0.141129	#N/A	#N/A
ENSCAFG00845002458	3.30478	-3.62141	1.56107	-2.31983	0.02035	0.0807784	Not Sig
ENSCAFG00845011208	0.808627	-3.61713	3.21715	-1.12433	0.260875	#N/A	#N/A
ENSCAFG00845017235	4.91761	-3.61661	1.67032	-2.16522	0.0303709	0.108854	Not Sig
ENSCAFG00845025786	2242.96	-3.60778	0.433399	-8.32439	8.47676e-17	6.95565e-15	FDR<0.05
ENSCAFG00845002443	1733.58	-3.60282	0.374446	-9.62173	6.47308e-22	8.91255e-20	FDR<0.05
ENSCAFG00845022226	15.1841	-3.60143	1.32411	-2.71989	0.00653033	0.0328801	FDR<0.05
ENSCAFG00845010387	1.50407	-3.60051	2.18812	-1.64548	0.0998711	#N/A	#N/A
ENSCAFG00845005961	7.94033	-3.5989	0.964831	-3.73008	0.000191418	0.00178426	FDR<0.05
ENSCAFG00845017942	56.1596	-3.59785	0.705156	-5.1022	3.35728e-07	6.48581e-06	FDR<0.05
ENSCAFG00845029071	28.4809	-3.59448	0.755314	-4.75892	1.94635e-06	3.17174e-05	FDR<0.05
ENSCAFG00845007269	919.656	-3.59261	0.28357	-12.6692	8.75885e-37	3.47085e-34	FDR<0.05
ENSCAFG00845007283	114.556	-3.59257	0.402838	-8.91814	4.74201e-19	4.93868e-17	FDR<0.05
ENSCAFG00845009211	32.0574	-3.58962	1.0083	-3.56005	0.00037078	0.00311482	FDR<0.05
ENSCAFG00845023891	0.505478	-3.5886	4.74537	-0.756231	0.449511	#N/A	#N/A
ENSCAFG00845010325	660.312	-3.58489	0.176045	-20.3635	3.5246e-92	1.9088e-88	FDR<0.05
ENSCAFG00845007242	0.565082	-3.5791	4.0753	-0.878242	0.379812	#N/A	#N/A
ENSCAFG00845003692	2.08455	-3.57702	2.02879	-1.76313	0.0778792	0.216736	Not Sig
ENSCAFG00845010369	5.02126	-3.57632	1.4443	-2.47616	0.0132803	0.0580323	Not Sig
ENSCAFG00845030717	0.440941	-3.57566	4.74568	-0.753456	0.451176	#N/A	#N/A
ENSCAFG00845015625	0.561809	-3.57564	4.74568	-0.753452	0.451179	#N/A	#N/A
ENSCAFG00845011629	1061.24	-3.57531	0.507829	-7.04038	1.91723e-12	8.55748e-11	FDR<0.05
ENSCAFG00845014179	7441.53	-3.57525	0.470909	-7.59224	3.14426e-14	1.85763e-12	FDR<0.05
ENSCAFG00845024786	1.69905	-3.57493	2.18227	-1.63817	0.101386	0.261375	Not Sig
ENSCAFG00845021493	2.57893	-3.57116	1.52798	-2.33718	0.0194296	0.0777328	Not Sig
ENSCAFG00845014752	2.00537	-3.56793	3.17112	-1.12513	0.260533	0.490258	Not Sig
ENSCAFG00845021730	0.436838	-3.5626	4.74598	-0.750655	0.45286	#N/A	#N/A
ENSCAFG00845025258	0.505727	-3.56259	4.74598	-0.750653	0.452862	#N/A	#N/A
ENSCAFG00845028775	0.497272	-3.56259	4.74598	-0.750653	0.452862	#N/A	#N/A
ENSCAFG00845001682	3.46462	-3.5565	1.39746	-2.54498	0.0109285	0.0495689	FDR<0.05
ENSCAFG00845009597	531.123	-3.54381	0.801251	-4.42284	9.7412e-06	0.000134465	FDR<0.05
ENSCAFG00845001391	1.4884	-3.53351	1.80225	-1.96061	0.0499241	#N/A	#N/A
ENSCAFG00845023144	0.488538	-3.52999	4.74677	-0.743663	0.457081	#N/A	#N/A
ENSCAFG00845027671	166.419	-3.5297	1.59955	-2.20669	0.0273359	0.101052	Not Sig
ENSCAFG00845009109	1496.49	-3.52317	0.228669	-15.4073	1.46164e-53	1.3193e-50	FDR<0.05
ENSCAFG00845028698	2.78097	-3.52086	1.75324	-2.0082	0.0446222	0.144619	Not Sig
ENSCAFG00845013966	1.10992	-3.51921	2.17083	-1.62114	0.104988	#N/A	#N/A
ENSCAFG00845029921	1.99019	-3.51687	2.04031	-1.72369	0.0847635	0.229909	Not Sig
ENSCAFG00845010074	1.3512	-3.51532	1.95655	-1.7967	0.0723839	#N/A	#N/A
ENSCAFG00845024754	42.2774	-3.50696	0.611656	-5.73355	9.83528e-09	2.57317e-07	FDR<0.05
ENSCAFG00845000194	54.1423	-3.50571	0.723988	-4.84222	1.28393e-06	2.16167e-05	FDR<0.05
ENSCAFG00845010805	403.817	-3.50393	1.26846	-2.76236	0.00573856	0.0297209	FDR<0.05
ENSCAFG00845025297	0.420672	-3.50284	4.74743	-0.737838	0.460613	#N/A	#N/A
ENSCAFG00845000562	0.756767	-3.49907	2.66177	-1.31457	0.188655	#N/A	#N/A
ENSCAFG00845026472	1.19649	-3.49895	1.76498	-1.98243	0.0474307	#N/A	#N/A
ENSCAFG00845010565	246379	-3.49878	0.390078	-8.96942	2.98079e-19	3.18611e-17	FDR<0.05
ENSCAFG00845028911	5.86893	-3.49019	1.22877	-2.84041	0.00450563	0.024458	FDR<0.05
ENSCAFG00845027215	0.836903	-3.48833	3.72509	-0.936441	0.349046	#N/A	#N/A
ENSCAFG00845027766	13.3575	-3.48584	0.763588	-4.56508	4.99295e-06	7.39475e-05	FDR<0.05
ENSCAFG00845021054	1.26748	-3.48301	2.07656	-1.67729	0.0934853	#N/A	#N/A
ENSCAFG00845028269	8.64032	-3.48184	1.46714	-2.37321	0.0176341	0.0720995	Not Sig
ENSCAFG00845001102	1.19581	-3.48055	2.32995	-1.49383	0.13522	#N/A	#N/A
ENSCAFG00845016364	7.03703	-3.47974	1.52618	-2.28003	0.0226061	0.0878034	Not Sig
ENSCAFG00845015253	21.7285	-3.47962	0.76433	-4.55251	5.30091e-06	7.75891e-05	FDR<0.05
ENSCAFG00845031001	20.2569	-3.4784	0.8524	-4.08071	4.48977e-05	0.000515151	FDR<0.05
ENSCAFG00845002099	5.73797	-3.47302	1.585	-2.19117	0.0284394	0.103809	Not Sig
ENSCAFG00845004366	2.84047	-3.46614	1.73076	-2.00267	0.0452125	0.14595	Not Sig
ENSCAFG00845006287	1.51439	-3.46391	2.2398	-1.54653	0.121977	#N/A	#N/A
ENSCAFG00845010841	21.8733	-3.46245	1.96146	-1.76524	0.0775236	0.216074	Not Sig
ENSCAFG00845005694	21.1785	-3.46215	0.66418	-5.21267	1.86143e-07	3.8089e-06	FDR<0.05
ENSCAFG00845007905	4.00735	-3.4615	1.56347	-2.21398	0.0268298	0.0996102	Not Sig
ENSCAFG00845001998	2.2108	-3.44413	1.7367	-1.98315	0.0473508	0.150432	Not Sig
ENSCAFG00845010464	19.2157	-3.44354	0.764451	-4.50459	6.65017e-06	9.53621e-05	FDR<0.05
ENSCAFG00845016168	0.929416	-3.44117	1.9852	-1.73341	0.0830221	#N/A	#N/A
ENSCAFG00845007408	5.5873	-3.43786	1.01288	-3.39415	0.000688412	0.00520457	FDR<0.05
ENSCAFG00845019358	0.902414	-3.43767	2.69565	-1.27527	0.202215	#N/A	#N/A
ENSCAFG00845004141	1.21855	-3.4359	1.90549	-1.80315	0.0713642	#N/A	#N/A
ENSCAFG00845010402	84.3677	-3.43287	0.346721	-9.90095	4.12331e-23	6.44148e-21	FDR<0.05
ENSCAFG00845018844	1.29443	-3.42438	2.11254	-1.62098	0.105023	#N/A	#N/A
ENSCAFG00845023225	19.6114	-3.42263	0.967476	-3.53769	0.000403649	0.00333405	FDR<0.05
ENSCAFG00845002580	0.394948	-3.41513	4.74967	-0.719024	0.472126	#N/A	#N/A
ENSCAFG00845021795	0.45907	-3.41511	4.74967	-0.719022	0.472128	#N/A	#N/A
ENSCAFG00845002689	349.297	-3.41203	1.09151	-3.12596	0.00177225	0.0115684	FDR<0.05
ENSCAFG00845028000	1.66326	-3.41172	1.74783	-1.95197	0.0509416	0.158645	Not Sig
ENSCAFG00845010431	14.9101	-3.41163	0.703872	-4.84694	1.25378e-06	2.12286e-05	FDR<0.05
ENSCAFG00845018011	3.42055	-3.40888	1.81362	-1.8796	0.0601633	0.179386	Not Sig
ENSCAFG00845018461	0.989378	-3.40529	2.8357	-1.20087	0.229804	#N/A	#N/A
ENSCAFG00845018632	271.891	-3.40464	0.860298	-3.95751	7.57362e-05	0.000804765	FDR<0.05
ENSCAFG00845009112	0.831211	-3.40319	3.32388	-1.02386	0.305901	#N/A	#N/A
ENSCAFG00845003422	123.444	-3.3986	0.704095	-4.8269	1.38673e-06	2.3275e-05	FDR<0.05
ENSCAFG00845026194	1408.66	-3.39703	0.462932	-7.33808	2.16683e-13	1.09671e-11	FDR<0.05
ENSCAFG00845026947	1.37009	-3.3915	1.99299	-1.70172	0.0888087	#N/A	#N/A
ENSCAFG00845010321	2.0082	-3.38975	1.6009	-2.1174	0.0342261	0.118895	Not Sig
ENSCAFG00845003925	3.81224	-3.3875	1.21894	-2.77906	0.0054516	0.0285624	FDR<0.05
ENSCAFG00845017019	4387.33	-3.38696	0.39705	-8.53031	1.4596e-17	1.29585e-15	FDR<0.05
ENSCAFG00845020359	2.44903	-3.38685	2.17021	-1.56061	0.118617	0.289374	Not Sig
ENSCAFG00845027479	1.08571	-3.38276	2.39459	-1.41267	0.157753	#N/A	#N/A
ENSCAFG00845005174	33.5682	-3.38208	0.950475	-3.5583	0.000373259	0.00312918	FDR<0.05
ENSCAFG00845001711	2.96691	-3.38033	1.65433	-2.04332	0.0410203	0.135735	Not Sig
ENSCAFG00845027617	2.06959	-3.37542	2.13361	-1.58202	0.113645	0.281548	Not Sig
ENSCAFG00845018035	0.638747	-3.37511	3.26428	-1.03395	0.301158	#N/A	#N/A
ENSCAFG00845029557	0.382639	-3.37098	4.75085	-0.709553	0.477981	#N/A	#N/A
ENSCAFG00845018228	0.520416	-3.37095	4.75085	-0.709548	0.477984	#N/A	#N/A
ENSCAFG00845022474	259.239	-3.36813	0.373176	-9.02559	1.78735e-19	1.9621e-17	FDR<0.05
ENSCAFG00845021937	1.22298	-3.36688	2.57861	-1.30569	0.191657	#N/A	#N/A
ENSCAFG00845027158	1.53043	-3.36407	2.82667	-1.19012	0.234	#N/A	#N/A
ENSCAFG00845004916	1.81688	-3.36136	2.13895	-1.5715	0.116066	0.28537	Not Sig
ENSCAFG00845027206	0.444627	-3.36031	4.75114	-0.707265	0.479402	#N/A	#N/A
ENSCAFG00845026701	0.64858	-3.36029	4.75114	-0.70726	0.479405	#N/A	#N/A
ENSCAFG00845027238	24.8241	-3.35864	0.64112	-5.23871	1.61702e-07	3.34247e-06	FDR<0.05
ENSCAFG00845019628	0.804298	-3.35857	3.73478	-0.89927	0.368509	#N/A	#N/A
ENSCAFG00845006562	1.13297	-3.35229	3.1843	-1.05276	0.292453	#N/A	#N/A
ENSCAFG00845029769	21.5785	-3.34947	1.21201	-2.76356	0.00571747	0.02964	FDR<0.05
ENSCAFG00845007413	0.570881	-3.34226	4.16245	-0.802954	0.422001	#N/A	#N/A
ENSCAFG00845013664	0.55278	-3.34218	4.18868	-0.797907	0.424924	#N/A	#N/A
ENSCAFG00845028316	1.67114	-3.34129	1.68853	-1.97882	0.0478365	0.151451	Not Sig
ENSCAFG00845021922	0.434093	-3.34081	4.75167	-0.703082	0.482005	#N/A	#N/A
ENSCAFG00845018002	2297.85	-3.33983	0.758224	-4.4048	1.05879e-05	0.000145166	FDR<0.05
ENSCAFG00845027762	10.2491	-3.32926	1.27471	-2.61177	0.00900736	0.0427028	FDR<0.05
ENSCAFG00845028989	4113.91	-3.32721	0.785419	-4.23622	2.27314e-05	0.000285187	FDR<0.05
ENSCAFG00845006439	498.005	-3.32624	0.366781	-9.06875	1.20386e-19	1.33967e-17	FDR<0.05
ENSCAFG00845018444	251.913	-3.32205	0.315615	-10.5257	6.58004e-26	1.20119e-23	FDR<0.05
ENSCAFG00845027425	6.76641	-3.31889	1.32273	-2.50912	0.0121034	0.0537572	Not Sig
ENSCAFG00845025982	2.67632	-3.31682	1.62888	-2.03626	0.0417247	0.137477	Not Sig
ENSCAFG00845020043	6959.69	-3.31573	0.320525	-10.3447	4.42459e-25	7.64748e-23	FDR<0.05
ENSCAFG00845026050	79.8423	-3.31214	0.472072	-7.01619	2.28003e-12	1.01212e-10	FDR<0.05
ENSCAFG00845023445	2.11494	-3.30806	1.63691	-2.02091	0.0432887	0.141369	Not Sig
ENSCAFG00845009933	6.12818	-3.29288	1.17757	-2.79634	0.00516857	0.0273709	FDR<0.05
ENSCAFG00845028942	3.16434	-3.28837	1.49388	-2.20123	0.0277201	0.101939	Not Sig
ENSCAFG00845002637	13.0382	-3.27937	1.59086	-2.06138	0.0392671	0.131514	Not Sig
ENSCAFG00845025560	19.6769	-3.27814	0.823794	-3.97932	6.9113e-05	0.000744121	FDR<0.05
ENSCAFG00845029779	5.40524	-3.27467	1.20766	-2.71158	0.00669643	0.0335482	FDR<0.05
ENSCAFG00845027906	0.888309	-3.27229	2.30549	-1.41935	0.155797	#N/A	#N/A
ENSCAFG00845030022	4.53876	-3.27183	1.06525	-3.07143	0.00213039	0.0133949	FDR<0.05
ENSCAFG00845027293	0.830576	-3.27147	2.2619	-1.44633	0.148083	#N/A	#N/A
ENSCAFG00845029925	1.7859	-3.26614	2.04307	-1.59865	0.109899	0.275448	Not Sig
ENSCAFG00845008164	2.71759	-3.26145	1.84864	-1.76424	0.0776911	0.216435	Not Sig
ENSCAFG00845013525	2.51188	-3.25822	1.56573	-2.08096	0.0374377	0.126877	Not Sig
ENSCAFG00845002752	0.473483	-3.25365	4.75416	-0.684381	0.493735	#N/A	#N/A
ENSCAFG00845013024	2.69939	-3.24849	1.67653	-1.93763	0.0526683	0.162249	Not Sig
ENSCAFG00845010773	4.60921	-3.24747	1.15756	-2.80544	0.00502478	0.026784	FDR<0.05
ENSCAFG00845003402	1.85554	-3.24639	1.71407	-1.89397	0.0582288	0.174805	Not Sig
ENSCAFG00845018809	4.38226	-3.24317	1.31277	-2.47048	0.0134933	0.0587357	Not Sig
ENSCAFG00845027132	6536.44	-3.24039	0.934629	-3.46703	0.00052624	0.00415847	FDR<0.05
ENSCAFG00845014908	1.63039	-3.23946	1.6678	-1.94235	0.0520944	0.161271	Not Sig
ENSCAFG00845027160	1.00147	-3.23862	2.21893	-1.45954	0.144416	#N/A	#N/A
ENSCAFG00845005580	11.5379	-3.23287	1.52162	-2.12463	0.0336178	0.117308	Not Sig
ENSCAFG00845014897	74.7698	-3.23273	0.57875	-5.5857	2.32756e-08	5.59407e-07	FDR<0.05
ENSCAFG00845028997	1182.56	-3.23195	0.325727	-9.92228	3.33075e-23	5.25386e-21	FDR<0.05
ENSCAFG00845021066	1.75216	-3.22823	1.67437	-1.92803	0.0538513	0.164986	Not Sig
ENSCAFG00845011760	0.73255	-3.22746	2.68723	-1.20104	0.229736	#N/A	#N/A
ENSCAFG00845003875	25.1016	-3.22574	0.642605	-5.01979	5.17276e-07	9.57196e-06	FDR<0.05
ENSCAFG00845023429	145.391	-3.22541	0.416375	-7.7464	9.45353e-15	6.10282e-13	FDR<0.05
ENSCAFG00845026430	297.251	-3.21176	0.631406	-5.08668	3.64384e-07	6.96488e-06	FDR<0.05
ENSCAFG00845014914	1.47433	-3.20817	2.43508	-1.31748	0.187679	#N/A	#N/A
ENSCAFG00845025632	2.47987	-3.20811	1.83388	-1.74936	0.0802293	0.221244	Not Sig
ENSCAFG00845008356	2.8675	-3.20389	1.55651	-2.05838	0.0395538	0.13214	Not Sig
ENSCAFG00845013691	35.6824	-3.20311	0.837798	-3.82324	0.000131708	0.00129224	FDR<0.05
ENSCAFG00845015039	8.94897	-3.20251	0.955802	-3.3506	0.000806353	0.00595762	FDR<0.05
ENSCAFG00845014309	69.0948	-3.19972	0.61797	-5.17779	2.24531e-07	4.526e-06	FDR<0.05
ENSCAFG00845025778	1.78326	-3.19907	1.82315	-1.75469	0.0793116	0.219407	Not Sig
ENSCAFG00845027276	0.651034	-3.19711	2.80142	-1.14125	0.253767	#N/A	#N/A
ENSCAFG00845013804	17.0275	-3.18835	0.985983	-3.23367	0.00122209	0.00849083	FDR<0.05
ENSCAFG00845009315	1218.94	-3.18662	1.09728	-2.90412	0.00368285	0.020878	FDR<0.05
ENSCAFG00845012055	0.761654	-3.178	2.24027	-1.41858	0.156021	#N/A	#N/A
ENSCAFG00845022328	1.12161	-3.17601	2.73867	-1.15969	0.246175	#N/A	#N/A
ENSCAFG00845020291	0.552106	-3.17593	2.77413	-1.14484	0.252276	#N/A	#N/A
ENSCAFG00845006921	35.1426	-3.17549	0.78936	-4.02286	5.74946e-05	0.000634589	FDR<0.05
ENSCAFG00845012976	2.04048	-3.17235	1.73023	-1.83349	0.0667299	0.194051	Not Sig
ENSCAFG00845010440	76.2324	-3.16943	0.409397	-7.74171	9.80892e-15	6.27423e-13	FDR<0.05
ENSCAFG00845018602	211.413	-3.16863	0.589433	-5.37572	7.62767e-08	1.65677e-06	FDR<0.05
ENSCAFG00845022050	1.78219	-3.1675	1.80588	-1.754	0.079431	0.219588	Not Sig
ENSCAFG00845001135	1.1337	-3.16233	2.02821	-1.55917	0.118956	#N/A	#N/A
ENSCAFG00845017181	7531.94	-3.16215	0.881475	-3.58734	0.000334074	0.00285205	FDR<0.05
ENSCAFG00845022015	7.15886	-3.16165	1.282	-2.46618	0.0136564	0.0591826	Not Sig
ENSCAFG00845002867	0.816261	-3.16152	2.52408	-1.25254	0.210373	#N/A	#N/A
ENSCAFG00845012100	1.50807	-3.16142	2.36338	-1.33767	0.181003	#N/A	#N/A
ENSCAFG00845029506	0.64856	-3.15861	3.26011	-0.968867	0.332612	#N/A	#N/A
ENSCAFG00845028644	2.08174	-3.15793	1.7786	-1.77551	0.0758136	0.212773	Not Sig
ENSCAFG00845013359	1.76743	-3.15112	1.9487	-1.61703	0.105871	0.268595	Not Sig
ENSCAFG00845018536	1585.73	-3.15008	0.434021	-7.25789	3.93182e-13	1.91832e-11	FDR<0.05
ENSCAFG00845007621	0.32844	-3.14956	4.75732	-0.662044	0.507943	#N/A	#N/A
ENSCAFG00845007930	4.26188	-3.14945	1.61435	-1.95092	0.0510671	0.158944	Not Sig
ENSCAFG00845029229	2.86438	-3.14707	1.51838	-2.07265	0.038205	0.128833	Not Sig
ENSCAFG00845006587	0.650854	-3.14368	2.90004	-1.08401	0.27836	#N/A	#N/A
ENSCAFG00845009774	267.549	-3.14367	0.956116	-3.28795	0.00100918	0.00721663	FDR<0.05
ENSCAFG00845011777	1.11069	-3.14234	3.19185	-0.984489	0.324875	#N/A	#N/A
ENSCAFG00845017025	0.688296	-3.14177	2.45112	-1.28177	0.199925	#N/A	#N/A
ENSCAFG00845017643	0.6744	-3.13828	2.82723	-1.11002	0.266991	#N/A	#N/A
ENSCAFG00845028974	37.5561	-3.13731	1.39463	-2.24956	0.0244769	0.0932182	Not Sig
ENSCAFG00845011519	1.21532	-3.13437	2.07185	-1.51284	0.130321	#N/A	#N/A
ENSCAFG00845017664	0.507591	-3.13307	4.17097	-0.751161	0.452556	#N/A	#N/A
ENSCAFG00845003812	3.3727	-3.13218	1.41246	-2.21753	0.0265867	0.0989587	Not Sig
ENSCAFG00845021920	0.324337	-3.13213	4.75788	-0.658304	0.510343	#N/A	#N/A
ENSCAFG00845002048	0.911917	-3.13174	2.17392	-1.44059	0.149699	#N/A	#N/A
ENSCAFG00845002230	5.74342	-3.13034	1.55152	-2.01759	0.0436336	0.142067	Not Sig
ENSCAFG00845006411	2.98433	-3.12793	1.8956	-1.6501	0.0989216	0.256943	Not Sig
ENSCAFG00845021319	18.7352	-3.12728	0.92613	-3.37671	0.000733571	0.00550246	FDR<0.05
ENSCAFG00845010062	35.0318	-3.12431	0.763252	-4.09342	4.25059e-05	0.000489782	FDR<0.05
ENSCAFG00845012815	0.859004	-3.12316	2.72524	-1.14601	0.251789	#N/A	#N/A
ENSCAFG00845015398	114.676	-3.12246	0.574478	-5.4353	5.47049e-08	1.22761e-06	FDR<0.05
ENSCAFG00845006350	14.5182	-3.11998	0.743543	-4.1961	2.71554e-05	0.000331226	FDR<0.05
ENSCAFG00845025426	1.37769	-3.11863	2.57146	-1.21278	0.225213	#N/A	#N/A
ENSCAFG00845025888	0.86996	-3.11637	3.91532	-0.795944	0.426065	#N/A	#N/A
ENSCAFG00845016176	291.942	-3.11556	1.16094	-2.68365	0.00728223	0.0357878	FDR<0.05
ENSCAFG00845010844	0.320233	-3.11451	4.75844	-0.654522	0.512775	#N/A	#N/A
ENSCAFG00845021350	3001.81	-3.10812	0.229511	-13.5424	8.78797e-42	4.32661e-39	FDR<0.05
ENSCAFG00845010150	6.45647	-3.10717	1.29438	-2.40052	0.016372	0.0679774	Not Sig
ENSCAFG00845018006	2336.42	-3.10314	0.722856	-4.29288	1.76371e-05	0.000229423	FDR<0.05
ENSCAFG00845023786	18.1661	-3.10311	1.11035	-2.79472	0.00519442	0.0274898	FDR<0.05
ENSCAFG00845012825	1.4895	-3.10068	2.25545	-1.37475	0.169209	#N/A	#N/A
ENSCAFG00845013844	0.492855	-3.09793	4.23325	-0.731808	0.464286	#N/A	#N/A
ENSCAFG00845011974	0.499372	-3.09792	4.23493	-0.731516	0.464464	#N/A	#N/A
ENSCAFG00845003977	0.444679	-3.0977	4.31568	-0.717778	0.472894	#N/A	#N/A
ENSCAFG00845006607	0.436225	-3.09766	4.32934	-0.715505	0.474297	#N/A	#N/A
ENSCAFG00845021470	0.639445	-3.08414	3.40661	-0.90534	0.365286	#N/A	#N/A
ENSCAFG00845019820	9.65187	-3.08267	1.40956	-2.18698	0.0287441	0.104611	Not Sig
ENSCAFG00845007520	7.95623	-3.08056	1.01565	-3.03308	0.00242069	0.0148579	FDR<0.05
ENSCAFG00845026918	0.48429	-3.07862	4.75962	-0.646821	0.517748	#N/A	#N/A
ENSCAFG00845021808	2.99115	-3.07673	1.51927	-2.02514	0.0428535	0.140188	Not Sig
ENSCAFG00845013607	518.393	-3.07572	0.558273	-5.50934	3.60172e-08	8.33579e-07	FDR<0.05
ENSCAFG00845005750	158.424	-3.07376	0.378887	-8.1126	4.9549e-16	3.74429e-14	FDR<0.05
ENSCAFG00845005989	1.76333	-3.0705	1.98216	-1.54907	0.121365	0.293827	Not Sig
ENSCAFG00845026458	1.69116	-3.06401	2.0958	-1.46198	0.143747	0.33113	Not Sig
ENSCAFG00845012040	1035.87	-3.06215	0.31395	-9.7536	1.78034e-22	2.55975e-20	FDR<0.05
ENSCAFG00845006429	1.10176	-3.06067	2.02688	-1.51004	0.131032	#N/A	#N/A
ENSCAFG00845002084	739.934	-3.06035	0.321762	-9.51122	1.88432e-21	2.48899e-19	FDR<0.05
ENSCAFG00845029260	15.0743	-3.05936	1.05677	-2.89502	0.00379132	0.0213658	FDR<0.05
ENSCAFG00845015751	2.13745	-3.04989	1.77912	-1.71426	0.0864804	0.233164	Not Sig
ENSCAFG00845010535	48.012	-3.04375	0.439242	-6.92954	4.22205e-12	1.80515e-10	FDR<0.05
ENSCAFG00845010620	7.58243	-3.03897	0.909893	-3.33992	0.000838017	0.00616354	FDR<0.05
ENSCAFG00845021856	0.368177	-3.03698	4.76101	-0.637886	0.523548	#N/A	#N/A
ENSCAFG00845012326	0.432299	-3.03697	4.76101	-0.637883	0.52355	#N/A	#N/A
ENSCAFG00845014783	0.551419	-3.03695	4.76101	-0.637879	0.523552	#N/A	#N/A
ENSCAFG00845017331	13.5493	-3.03019	1.0187	-2.97456	0.0029341	0.0174043	FDR<0.05
ENSCAFG00845009807	0.675199	-3.02945	3.4091	-0.888634	0.3742	#N/A	#N/A
ENSCAFG00845023765	2.91146	-3.02927	1.38845	-2.18176	0.029127	0.10549	Not Sig
ENSCAFG00845026546	1.52482	-3.02858	1.92647	-1.57208	0.115931	#N/A	#N/A
ENSCAFG00845023344	4.06681	-3.02181	1.39245	-2.17014	0.0299963	0.107916	Not Sig
ENSCAFG00845008453	31.3134	-3.02176	0.59152	-5.10847	3.24785e-07	6.29688e-06	FDR<0.05
ENSCAFG00845009384	1.31443	-3.02086	1.87489	-1.61122	0.107133	#N/A	#N/A
ENSCAFG00845016894	3.37057	-3.01767	1.42996	-2.11032	0.0348306	0.120198	Not Sig
ENSCAFG00845003154	4.44684	-3.01512	1.37758	-2.1887	0.0286186	0.1043	Not Sig
ENSCAFG00845014236	3.07512	-3.00987	2.02062	-1.48958	0.136334	0.318434	Not Sig
ENSCAFG00845017033	206.062	-3.00878	0.385782	-7.79918	6.23126e-15	4.16622e-13	FDR<0.05
ENSCAFG00845020853	2962.25	-3.00479	0.299573	-10.0302	1.12255e-23	1.78805e-21	FDR<0.05
ENSCAFG00845018508	1.35317	-3.00252	2.28619	-1.31333	0.189072	#N/A	#N/A
ENSCAFG00845016746	3.12584	-2.99694	1.36255	-2.19951	0.0278419	0.102341	Not Sig
ENSCAFG00845021198	3.30984	-2.99571	1.53092	-1.9568	0.0503709	0.157289	Not Sig
ENSCAFG00845010995	882.161	-2.99505	0.37407	-8.00665	1.17873e-15	8.5495e-14	FDR<0.05
ENSCAFG00845007378	1270.29	-2.99454	0.155791	-19.2216	2.44087e-82	9.91421e-79	FDR<0.05
ENSCAFG00845022526	0.424194	-2.99019	4.39371	-0.680561	0.49615	#N/A	#N/A
ENSCAFG00845007519	9.62407	-2.98991	0.88955	-3.36115	0.000776185	0.00577942	FDR<0.05
ENSCAFG00845006631	0.661078	-2.98567	3.42068	-0.872832	0.382755	#N/A	#N/A
ENSCAFG00845008088	3.35683	-2.98565	2.40062	-1.2437	0.21361	0.431121	Not Sig
ENSCAFG00845009797	6.93645	-2.98179	0.889789	-3.35112	0.000804843	0.00595188	FDR<0.05
ENSCAFG00845028143	2030.32	-2.97755	0.506803	-5.87517	4.22406e-09	1.17514e-07	FDR<0.05
ENSCAFG00845010491	0.291758	-2.9717	4.76329	-0.623875	0.532709	#N/A	#N/A
ENSCAFG00845021313	0.567312	-2.97166	4.76329	-0.623868	0.532714	#N/A	#N/A
ENSCAFG00845023758	289.072	-2.96868	0.456432	-6.5041	7.81618e-11	2.86012e-09	FDR<0.05
ENSCAFG00845014475	136.843	-2.96216	0.592042	-5.0033	5.63577e-07	1.03229e-05	FDR<0.05
ENSCAFG00845007184	11.9221	-2.962	0.984468	-3.00873	0.00262343	0.015839	FDR<0.05
ENSCAFG00845025213	0.754268	-2.95847	3.7678	-0.785199	0.432337	#N/A	#N/A
ENSCAFG00845006245	0.968936	-2.95749	2.51934	-1.17391	0.24043	#N/A	#N/A
ENSCAFG00845018736	148.725	-2.95454	0.983297	-3.00473	0.00265817	0.0160309	FDR<0.05
ENSCAFG00845002569	5.66717	-2.95413	0.97031	-3.04452	0.00233051	0.014407	FDR<0.05
ENSCAFG00845009884	4.50824	-2.95321	1.50425	-1.96325	0.0496176	0.155445	Not Sig
ENSCAFG00845012156	1.52744	-2.95272	2.04576	-1.44334	0.148926	#N/A	#N/A
ENSCAFG00845005526	1.15518	-2.94413	2.10792	-1.3967	0.162504	#N/A	#N/A
ENSCAFG00845002207	0.346353	-2.94399	4.76429	-0.617929	0.536622	#N/A	#N/A
ENSCAFG00845008825	0.374423	-2.94399	4.76429	-0.617929	0.536622	#N/A	#N/A
ENSCAFG00845025381	0.472075	-2.94099	3.49268	-0.842043	0.399764	#N/A	#N/A
ENSCAFG00845013729	2.1088	-2.94088	2.2115	-1.32981	0.18358	0.390856	Not Sig
ENSCAFG00845006570	2.30978	-2.93688	1.55617	-1.88725	0.0591263	0.176976	Not Sig
ENSCAFG00845020986	32.222	-2.93465	0.576766	-5.08811	3.61646e-07	6.92068e-06	FDR<0.05
ENSCAFG00845018823	4.72819	-2.93257	1.19458	-2.45488	0.014093	0.0605897	Not Sig
ENSCAFG00845016584	3.21753	-2.93163	1.30706	-2.24292	0.0249022	0.0944852	Not Sig
ENSCAFG00845011916	108.154	-2.93123	0.60346	-4.85737	1.18954e-06	2.02583e-05	FDR<0.05
ENSCAFG00845020726	1.16947	-2.9298	2.23547	-1.3106	0.189994	#N/A	#N/A
ENSCAFG00845008504	2.55764	-2.92854	1.63571	-1.79038	0.0733923	0.207736	Not Sig
ENSCAFG00845017431	0.922207	-2.92716	3.01863	-0.969701	0.332196	#N/A	#N/A
ENSCAFG00845009794	23.068	-2.9266	0.503783	-5.80924	6.27578e-09	1.68533e-07	FDR<0.05
ENSCAFG00845009464	0.998444	-2.926	2.0668	-1.41572	0.156859	#N/A	#N/A
ENSCAFG00845016261	1.71508	-2.92328	1.68749	-1.73232	0.0832165	0.226925	Not Sig
ENSCAFG00845007150	2.51763	-2.92277	2.03962	-1.433	0.151857	0.343434	Not Sig
ENSCAFG00845020611	3.55689	-2.92135	1.18258	-2.47032	0.013499	0.0587357	Not Sig
ENSCAFG00845020731	194.47	-2.92052	0.326861	-8.93504	4.07014e-19	4.26629e-17	FDR<0.05
ENSCAFG00845009451	0.696206	-2.91626	2.48863	-1.17183	0.241264	#N/A	#N/A
ENSCAFG00845017043	12.6734	-2.91078	0.874514	-3.32846	0.000873285	0.00639687	FDR<0.05
ENSCAFG00845013184	1.06267	-2.90756	1.93439	-1.50309	0.132815	#N/A	#N/A
ENSCAFG00845021210	2.49197	-2.90709	1.50819	-1.92754	0.0539128	0.165144	Not Sig
ENSCAFG00845007964	4.74803	-2.90649	1.39992	-2.07619	0.0378765	0.127938	Not Sig
ENSCAFG00845011868	1.27579	-2.90577	1.86903	-1.55469	0.120019	#N/A	#N/A
ENSCAFG00845000635	1014.02	-2.90454	0.369058	-7.87016	3.54197e-15	2.49118e-13	FDR<0.05
ENSCAFG00845013687	0.397033	-2.90357	4.76577	-0.609254	0.542356	#N/A	#N/A
ENSCAFG00845015330	0.459406	-2.90314	4.25544	-0.68222	0.4951	#N/A	#N/A
ENSCAFG00845003381	14.4265	-2.90022	1.00104	-2.8972	0.00376508	0.0212474	FDR<0.05
ENSCAFG00845028622	11286.2	-2.89957	0.270912	-10.703	9.85288e-27	2.001e-24	FDR<0.05
ENSCAFG00845018613	534.584	-2.89951	0.356563	-8.13182	4.22886e-16	3.21058e-14	FDR<0.05
ENSCAFG00845004909	2.37106	-2.89941	1.57154	-1.84494	0.0650457	0.190228	Not Sig
ENSCAFG00845023346	0.74981	-2.89806	2.40547	-1.20478	0.228288	#N/A	#N/A
ENSCAFG00845021132	0.716239	-2.89453	3.40085	-0.851117	0.394704	#N/A	#N/A
ENSCAFG00845008605	0.676386	-2.89449	3.36389	-0.86046	0.389536	#N/A	#N/A
ENSCAFG00845014398	1.68283	-2.89383	2.91078	-0.994175	0.320138	0.557182	Not Sig
ENSCAFG00845026981	0.848918	-2.89349	2.74512	-1.05405	0.291861	#N/A	#N/A
ENSCAFG00845029614	1.09965	-2.89274	1.90924	-1.51513	0.12974	#N/A	#N/A
ENSCAFG00845023681	1.47008	-2.89199	1.86592	-1.5499	0.121164	#N/A	#N/A
ENSCAFG00845023247	3.81246	-2.88864	1.48432	-1.9461	0.0516423	0.160131	Not Sig
ENSCAFG00845012767	2.28605	-2.88635	1.70252	-1.69534	0.0900112	0.240173	Not Sig
ENSCAFG00845008138	4888.88	-2.88309	0.715556	-4.02916	5.59762e-05	0.000620358	FDR<0.05
ENSCAFG00845023539	16.7836	-2.88216	0.667015	-4.32098	1.55337e-05	0.000205184	FDR<0.05
ENSCAFG00845028722	40.6307	-2.88187	0.673299	-4.28023	1.86701e-05	0.000241893	FDR<0.05
ENSCAFG00845008416	13.1172	-2.88121	0.7152	-4.02854	5.61249e-05	0.000621583	FDR<0.05
ENSCAFG00845020073	6.28871	-2.87909	1.17026	-2.46023	0.0138849	0.0599649	Not Sig
ENSCAFG00845023901	0.522937	-2.87487	2.86976	-1.00178	0.31645	#N/A	#N/A
ENSCAFG00845013613	0.780036	-2.87486	2.87372	-1.0004	0.317119	#N/A	#N/A
ENSCAFG00845030120	298.11	-2.87484	0.548122	-5.2449	1.56365e-07	3.23627e-06	FDR<0.05
ENSCAFG00845011730	137.036	-2.87101	0.371625	-7.72555	1.1137e-14	7.04057e-13	FDR<0.05
ENSCAFG00845011798	979.784	-2.87075	0.177301	-16.1914	5.79975e-59	7.24835e-56	FDR<0.05
ENSCAFG00845028216	703.289	-2.86622	0.219637	-13.0498	6.37067e-39	2.65396e-36	FDR<0.05
ENSCAFG00845022357	11902.9	-2.86368	0.664313	-4.31074	1.62706e-05	0.000213356	FDR<0.05
ENSCAFG00845008983	26.5781	-2.86235	0.433031	-6.61004	3.84217e-11	1.46192e-09	FDR<0.05
ENSCAFG00845013509	4.77809	-2.86164	1.26901	-2.25501	0.0241327	0.0922767	Not Sig
ENSCAFG00845000412	1.95766	-2.8611	1.99917	-1.43115	0.152388	0.344453	Not Sig
ENSCAFG00845028575	1.26444	-2.85775	2.31878	-1.23244	0.217786	#N/A	#N/A
ENSCAFG00845010567	0.58269	-2.85709	2.46363	-1.15971	0.246167	#N/A	#N/A
ENSCAFG00845011807	103.008	-2.85616	1.03422	-2.76166	0.00575081	0.0297441	FDR<0.05
ENSCAFG00845029500	0.465982	-2.85465	3.5221	-0.810498	0.417654	#N/A	#N/A
ENSCAFG00845024282	0.467691	-2.85465	3.52402	-0.810054	0.417909	#N/A	#N/A
ENSCAFG00845017534	1.54213	-2.85419	2.14149	-1.33281	0.182596	#N/A	#N/A
ENSCAFG00845024602	2.18051	-2.85379	2.17665	-1.3111	0.189825	0.399391	Not Sig
ENSCAFG00845007039	4.60633	-2.85309	1.33822	-2.13201	0.0330061	0.115696	Not Sig
ENSCAFG00845002705	1.74096	-2.85126	2.02546	-1.40771	0.159216	0.354465	Not Sig
ENSCAFG00845009108	21.3525	-2.85126	0.550738	-5.17716	2.25288e-07	4.53563e-06	FDR<0.05
ENSCAFG00845004269	1.19338	-2.85087	2.52215	-1.13033	0.258337	#N/A	#N/A
ENSCAFG00845016330	2.12039	-2.8499	1.76692	-1.61292	0.106761	0.270222	Not Sig
ENSCAFG00845010783	6.67794	-2.84738	0.943346	-3.01838	0.00254128	0.0154521	FDR<0.05
ENSCAFG00845027750	2.49397	-2.84638	1.65635	-1.71846	0.0857128	0.231646	Not Sig
ENSCAFG00845023044	0.708225	-2.84594	4.10471	-0.693335	0.488099	#N/A	#N/A
ENSCAFG00845005566	2.79981	-2.84551	1.41937	-2.00478	0.0449869	0.145324	Not Sig
ENSCAFG00845025713	0.266034	-2.84525	4.76799	-0.596739	0.550682	#N/A	#N/A
ENSCAFG00845015704	0.334923	-2.84524	4.76799	-0.596736	0.550683	#N/A	#N/A
ENSCAFG00845030185	16.8493	-2.84456	0.722713	-3.93594	8.287e-05	0.000869206	FDR<0.05
ENSCAFG00845011723	1.25225	-2.84081	2.00473	-1.41705	0.156468	#N/A	#N/A
ENSCAFG00845014847	3.22679	-2.83876	1.71718	-1.65315	0.0982994	0.255982	Not Sig
ENSCAFG00845024861	5.61526	-2.83795	1.22063	-2.32499	0.0200726	0.0798334	Not Sig
ENSCAFG00845006874	53632.4	-2.83605	0.365056	-7.76881	7.92273e-15	5.19034e-13	FDR<0.05
ENSCAFG00845011312	1.05292	-2.83568	3.06688	-0.924613	0.355167	#N/A	#N/A
ENSCAFG00845004503	3.02561	-2.8345	1.36637	-2.07448	0.038035	0.128339	Not Sig
ENSCAFG00845005453	966.04	-2.83357	0.332484	-8.52242	1.56249e-17	1.37966e-15	FDR<0.05
ENSCAFG00845018896	1.26325	-2.83355	2.43761	-1.16243	0.24506	#N/A	#N/A
ENSCAFG00845014139	0.552994	-2.83304	4.20513	-0.67371	0.500496	#N/A	#N/A
ENSCAFG00845003624	0.842317	-2.83266	2.51837	-1.1248	0.260673	#N/A	#N/A
ENSCAFG00845013433	0.263667	-2.83243	4.76849	-0.593989	0.55252	#N/A	#N/A
ENSCAFG00845020174	0.263667	-2.83243	4.76849	-0.593989	0.55252	#N/A	#N/A
ENSCAFG00845028326	1.37694	-2.83106	2.68946	-1.05265	0.292502	#N/A	#N/A
ENSCAFG00845011120	272.889	-2.83078	0.473881	-5.97361	2.32067e-09	6.67327e-08	FDR<0.05
ENSCAFG00845029174	1.90976	-2.82754	2.2663	-1.24765	0.21216	0.429616	Not Sig
ENSCAFG00845021376	0.605187	-2.82748	3.28571	-0.860539	0.389492	#N/A	#N/A
ENSCAFG00845022865	1.16008	-2.82522	2.01717	-1.40059	0.161337	#N/A	#N/A
ENSCAFG00845029664	2.14864	-2.82499	1.36999	-2.06205	0.0392034	0.131381	Not Sig
ENSCAFG00845028255	1.80623	-2.82496	1.70196	-1.65983	0.0969489	0.253644	Not Sig
ENSCAFG00845011940	0.518598	-2.82486	4.15977	-0.67909	0.497081	#N/A	#N/A
ENSCAFG00845014773	0.511044	-2.82468	4.24738	-0.665042	0.506024	#N/A	#N/A
ENSCAFG00845001011	0.318232	-2.82386	4.76883	-0.59215	0.55375	#N/A	#N/A
ENSCAFG00845028710	0.324305	-2.82386	4.76883	-0.59215	0.55375	#N/A	#N/A
ENSCAFG00845025630	45.7686	-2.81679	1.71173	-1.64558	0.09985	0.258363	Not Sig
ENSCAFG00845008529	1.30004	-2.81663	2.37275	-1.18707	0.235199	#N/A	#N/A
ENSCAFG00845021956	0.772312	-2.81125	2.76624	-1.01627	0.3095	#N/A	#N/A
ENSCAFG00845003091	0.867292	-2.81068	2.82135	-0.99622	0.319143	#N/A	#N/A
ENSCAFG00845030385	73.472	-2.80792	1.85046	-1.51741	0.129162	0.307202	Not Sig
ENSCAFG00845009648	0.914877	-2.80743	2.17556	-1.29044	0.196898	#N/A	#N/A
ENSCAFG00845014862	391.317	-2.80705	0.490312	-5.72502	1.03423e-08	2.68421e-07	FDR<0.05
ENSCAFG00845011069	0.494987	-2.80622	3.45615	-0.81195	0.41682	#N/A	#N/A
ENSCAFG00845001820	0.533466	-2.8062	3.45982	-0.811081	0.417319	#N/A	#N/A
ENSCAFG00845021735	8.61149	-2.80561	0.857552	-3.27165	0.00106923	0.00758098	FDR<0.05
ENSCAFG00845004731	0.374563	-2.80281	4.46742	-0.627388	0.530405	#N/A	#N/A
ENSCAFG00845023108	0.257828	-2.80221	4.76969	-0.587504	0.556865	#N/A	#N/A
ENSCAFG00845014948	0.615789	-2.80218	4.76969	-0.587496	0.556871	#N/A	#N/A
ENSCAFG00845002848	6.23369	-2.80201	1.17521	-2.38426	0.0171136	0.0704625	Not Sig
ENSCAFG00845016131	533289	-2.79779	0.345277	-8.10303	5.36083e-16	4.03229e-14	FDR<0.05
ENSCAFG00845001936	5.74181	-2.79528	1.14523	-2.4408	0.0146546	0.0622791	Not Sig
ENSCAFG00845025117	0.867974	-2.79445	2.59466	-1.077	0.28148	#N/A	#N/A
ENSCAFG00845021237	0.858265	-2.79305	2.68286	-1.04107	0.297843	#N/A	#N/A
ENSCAFG00845016092	0.815592	-2.78996	2.92047	-0.955312	0.33942	#N/A	#N/A
ENSCAFG00845028516	2.31849	-2.78971	1.53075	-1.82245	0.0683868	0.197561	Not Sig
ENSCAFG00845029478	1.89351	-2.78684	2.1907	-1.27212	0.203329	0.417582	Not Sig
ENSCAFG00845025103	2.26289	-2.78627	1.85974	-1.4982	0.13408	0.31468	Not Sig
ENSCAFG00845003127	6.57268	-2.78572	1.37921	-2.01979	0.0434056	0.141593	Not Sig
ENSCAFG00845006368	11.3367	-2.78559	0.976348	-2.85307	0.00432988	0.0237049	FDR<0.05
ENSCAFG00845022797	0.749813	-2.78524	3.47782	-0.800858	0.423214	#N/A	#N/A
ENSCAFG00845010621	3.03706	-2.7846	1.2864	-2.16464	0.0304151	0.108892	Not Sig
ENSCAFG00845006327	1.97679	-2.78115	1.52281	-1.82633	0.0678009	0.196182	Not Sig
ENSCAFG00845018798	11.2253	-2.78105	1.0575	-2.62982	0.00854291	0.0408346	FDR<0.05
ENSCAFG00845028642	17004.9	-2.77624	0.459606	-6.04047	1.5367e-09	4.57266e-08	FDR<0.05
ENSCAFG00845021150	0.874412	-2.77445	3.02536	-0.917063	0.359109	#N/A	#N/A
ENSCAFG00845026917	2.9938	-2.77194	1.16323	-2.38296	0.0171739	0.0706391	Not Sig
ENSCAFG00845025937	0.983111	-2.77105	2.34012	-1.18415	0.236354	#N/A	#N/A
ENSCAFG00845026597	1.17841	-2.77061	2.87547	-0.963531	0.335281	#N/A	#N/A
ENSCAFG00845022984	0.651856	-2.77023	2.9021	-0.954561	0.3398	#N/A	#N/A
ENSCAFG00845027787	0.687909	-2.76979	2.93385	-0.944077	0.34513	#N/A	#N/A
ENSCAFG00845013284	0.68498	-2.76925	2.97382	-0.93121	0.351745	#N/A	#N/A
ENSCAFG00845025903	57.1091	-2.7688	0.606984	-4.56157	5.07736e-06	7.50608e-05	FDR<0.05
ENSCAFG00845000471	0.687905	-2.76802	3.19728	-0.865741	0.386632	#N/A	#N/A
ENSCAFG00845025212	5762.06	-2.76273	0.716128	-3.85787	0.000114381	0.00114544	FDR<0.05
ENSCAFG00845016003	0.800015	-2.76108	3.96011	-0.697222	0.485664	#N/A	#N/A
ENSCAFG00845022901	0.509433	-2.7599	4.21569	-0.654674	0.512677	#N/A	#N/A
ENSCAFG00845016823	0.562082	-2.7598	4.23839	-0.651143	0.514954	#N/A	#N/A
ENSCAFG00845004610	0.523332	-2.75978	4.24479	-0.650157	0.515591	#N/A	#N/A
ENSCAFG00845002801	0.437615	-2.75904	4.43551	-0.622035	0.533919	#N/A	#N/A
ENSCAFG00845007758	0.249622	-2.75799	4.77149	-0.578014	0.563255	#N/A	#N/A
ENSCAFG00845015084	0.249622	-2.75799	4.77149	-0.578014	0.563255	#N/A	#N/A
ENSCAFG00845025963	0.249622	-2.75799	4.77149	-0.578014	0.563255	#N/A	#N/A
ENSCAFG00845000805	0.312008	-2.75798	4.77149	-0.578012	0.563256	#N/A	#N/A
ENSCAFG00845002742	0.311996	-2.75798	4.77149	-0.578012	0.563256	#N/A	#N/A
ENSCAFG00845010418	0.309282	-2.75798	4.77149	-0.578012	0.563256	#N/A	#N/A
ENSCAFG00845011041	0.310056	-2.75798	4.77149	-0.578012	0.563256	#N/A	#N/A
ENSCAFG00845025181	0.31851	-2.75798	4.77149	-0.578012	0.563256	#N/A	#N/A
ENSCAFG00845017209	0.368942	-2.75797	4.77149	-0.57801	0.563258	#N/A	#N/A
ENSCAFG00845004918	0.374369	-2.75796	4.77149	-0.578009	0.563258	#N/A	#N/A
ENSCAFG00845002023	0.371668	-2.75796	4.77149	-0.578009	0.563258	#N/A	#N/A
ENSCAFG00845021581	0.378945	-2.75796	4.77149	-0.578009	0.563258	#N/A	#N/A
ENSCAFG00845016752	0.43015	-2.75795	4.77149	-0.578007	0.563259	#N/A	#N/A
ENSCAFG00845020451	0.506719	-2.75795	4.77149	-0.578007	0.56326	#N/A	#N/A
ENSCAFG00845029155	259.414	-2.75449	0.226818	-12.1441	6.16863e-34	2.17873e-31	FDR<0.05
ENSCAFG00845025799	2.06752	-2.74566	1.8615	-1.47497	0.14022	0.32494	Not Sig
ENSCAFG00845026362	262.333	-2.74531	0.244496	-11.2285	2.95568e-29	8.00348e-27	FDR<0.05
ENSCAFG00845014560	39.0214	-2.74465	0.818551	-3.35306	0.000799242	0.00592124	FDR<0.05
ENSCAFG00845010107	2308.62	-2.74365	0.579907	-4.7312	2.23201e-06	3.60114e-05	FDR<0.05
ENSCAFG00845007662	1.39327	-2.74223	2.6408	-1.03841	0.299079	#N/A	#N/A
ENSCAFG00845017325	13938	-2.74143	0.361246	-7.58881	3.22849e-14	1.89362e-12	FDR<0.05
ENSCAFG00845006239	5.6488	-2.74132	0.976193	-2.80817	0.00498237	0.0265928	FDR<0.05
ENSCAFG00845011796	2.59232	-2.74059	1.60905	-1.70323	0.0885245	0.237277	Not Sig
ENSCAFG00845007844	20.4935	-2.73817	0.487837	-5.61289	1.98981e-08	4.88344e-07	FDR<0.05
ENSCAFG00845001675	87.5462	-2.73783	0.534699	-5.12031	3.05031e-07	5.96371e-06	FDR<0.05
ENSCAFG00845023293	4.317	-2.73771	1.33883	-2.04484	0.0408704	0.135454	Not Sig
ENSCAFG00845025428	1.06491	-2.73412	2.03879	-1.34105	0.179903	#N/A	#N/A
ENSCAFG00845017153	1.13814	-2.73315	1.84394	-1.48224	0.138278	#N/A	#N/A
ENSCAFG00845012545	3.68453	-2.73009	1.17418	-2.32509	0.0200669	0.0798334	Not Sig
ENSCAFG00845027161	9.24401	-2.72765	0.873761	-3.12174	0.00179787	0.0117027	FDR<0.05
ENSCAFG00845020620	1.93543	-2.72532	1.6559	-1.64582	0.0998009	0.258318	Not Sig
ENSCAFG00845004492	527.016	-2.72142	0.32371	-8.40698	4.20697e-17	3.61643e-15	FDR<0.05
ENSCAFG00845017916	3.22791	-2.72132	1.56727	-1.73634	0.0825029	0.225753	Not Sig
ENSCAFG00845010032	0.93811	-2.71997	2.78868	-0.975362	0.329381	#N/A	#N/A
ENSCAFG00845030077	2.63974	-2.71336	1.39064	-1.95116	0.0510383	0.158885	Not Sig
ENSCAFG00845024540	0.697164	-2.71301	2.56202	-1.05894	0.289628	#N/A	#N/A
ENSCAFG00845022856	1.78191	-2.7122	1.97446	-1.37364	0.169553	0.370309	Not Sig
ENSCAFG00845007156	3.18746	-2.71148	1.33578	-2.02989	0.0423676	0.138892	Not Sig
ENSCAFG00845007532	1.56887	-2.71081	1.93168	-1.40334	0.160514	0.356414	Not Sig
ENSCAFG00845002375	7.23275	-2.70791	0.819989	-3.30237	0.000958698	0.00691037	FDR<0.05
ENSCAFG00845010351	17.5964	-2.70584	0.799791	-3.38319	0.000716502	0.00538936	FDR<0.05
ENSCAFG00845025839	51.8778	-2.70144	0.675564	-3.9988	6.36653e-05	0.000694208	FDR<0.05
ENSCAFG00845007639	45.2222	-2.69444	0.834903	-3.22725	0.00124986	0.00862272	FDR<0.05
ENSCAFG00845004962	6.53289	-2.69299	0.941637	-2.85991	0.00423766	0.0232861	FDR<0.05
ENSCAFG00845030262	0.721843	-2.69131	3.35472	-0.802245	0.422411	#N/A	#N/A
ENSCAFG00845029666	2.36205	-2.69113	1.91648	-1.4042	0.160259	0.355992	Not Sig
ENSCAFG00845020236	445.925	-2.69084	0.503934	-5.33967	9.31153e-08	1.99847e-06	FDR<0.05
ENSCAFG00845012031	6.81091	-2.6902	1.14275	-2.35414	0.0185657	0.0750448	Not Sig
ENSCAFG00845021050	24.3657	-2.69013	0.586582	-4.58611	4.51572e-06	6.74948e-05	FDR<0.05
ENSCAFG00845029247	1.41336	-2.68859	2.15132	-1.24974	0.211395	#N/A	#N/A
ENSCAFG00845004631	2.26856	-2.687	1.47006	-1.82782	0.0675768	0.195882	Not Sig
ENSCAFG00845024241	66.6703	-2.68587	0.553531	-4.85224	1.22072e-06	2.07026e-05	FDR<0.05
ENSCAFG00845019372	4886.48	-2.68339	0.372098	-7.21152	5.53309e-13	2.65965e-11	FDR<0.05
ENSCAFG00845021975	346.908	-2.67777	0.356313	-7.51523	5.68128e-14	3.22741e-12	FDR<0.05
ENSCAFG00845026634	180.324	-2.67474	0.342335	-7.81323	5.57389e-15	3.77329e-13	FDR<0.05
ENSCAFG00845012596	13.4903	-2.67466	0.731399	-3.65691	0.000255275	0.00229268	FDR<0.05
ENSCAFG00845025463	16.6292	-2.67327	0.785952	-3.40132	0.000670622	0.00508427	FDR<0.05
ENSCAFG00845028888	3.10498	-2.67311	1.53261	-1.74415	0.0811323	0.223001	Not Sig
ENSCAFG00845008973	3.67712	-2.67148	1.78223	-1.49896	0.133885	0.314384	Not Sig
ENSCAFG00845027128	2.20228	-2.671	1.66384	-1.60533	0.108422	0.272936	Not Sig
ENSCAFG00845017271	9.08538	-2.66912	0.966519	-2.76158	0.00575219	0.0297441	FDR<0.05
ENSCAFG00845016791	105.406	-2.66755	0.601981	-4.43128	9.36749e-06	0.000129858	FDR<0.05
ENSCAFG00845010072	351.767	-2.6627	0.234463	-11.3566	6.87922e-30	1.89435e-27	FDR<0.05
ENSCAFG00845015829	473.685	-2.6603	0.151749	-17.5309	8.31828e-69	1.35147e-65	FDR<0.05
ENSCAFG00845009764	2.6218	-2.65755	1.93738	-1.37173	0.170148	0.370953	Not Sig
ENSCAFG00845023670	4.93732	-2.65537	1.19483	-2.22238	0.0262574	0.0979979	Not Sig
ENSCAFG00845010856	10.9187	-2.65466	0.680168	-3.90294	9.50316e-05	0.000973504	FDR<0.05
ENSCAFG00845018576	8.68911	-2.65273	1.09016	-2.43335	0.01496	0.0632958	Not Sig
ENSCAFG00845016977	79.7036	-2.65124	0.494122	-5.36556	8.06987e-08	1.74815e-06	FDR<0.05
ENSCAFG00845008255	452.318	-2.64229	0.383546	-6.88911	5.61436e-12	2.36312e-10	FDR<0.05
ENSCAFG00845007942	6.71696	-2.64135	1.22774	-2.1514	0.031445	0.111865	Not Sig
ENSCAFG00845025769	1.67572	-2.63982	1.87445	-1.40831	0.159038	0.354346	Not Sig
ENSCAFG00845003561	2.49425	-2.63885	1.39491	-1.89178	0.0585209	0.17552	Not Sig
ENSCAFG00845029816	1.19612	-2.63855	1.90461	-1.38535	0.165944	#N/A	#N/A
ENSCAFG00845015377	64.2743	-2.62679	0.681922	-3.85203	0.000117142	0.00116689	FDR<0.05
ENSCAFG00845026516	2.19761	-2.62391	2.01914	-1.29952	0.193766	0.405034	Not Sig
ENSCAFG00845011584	1.07507	-2.62158	2.76786	-0.94715	0.343562	#N/A	#N/A
ENSCAFG00845011162	0.229352	-2.61967	4.77747	-0.548339	0.583459	#N/A	#N/A
ENSCAFG00845020156	0.229352	-2.61967	4.77747	-0.548339	0.583459	#N/A	#N/A
ENSCAFG00845028420	0.229352	-2.61967	4.77747	-0.548339	0.583459	#N/A	#N/A
ENSCAFG00845000640	0.297251	-2.61966	4.77747	-0.548336	0.583461	#N/A	#N/A
ENSCAFG00845000687	0.293474	-2.61966	4.77747	-0.548336	0.583461	#N/A	#N/A
ENSCAFG00845001036	0.289786	-2.61966	4.77747	-0.548336	0.583461	#N/A	#N/A
ENSCAFG00845002900	0.289012	-2.61966	4.77747	-0.548336	0.583461	#N/A	#N/A
ENSCAFG00845023074	0.289786	-2.61966	4.77747	-0.548336	0.583461	#N/A	#N/A
ENSCAFG00845000147	0.476908	-2.61963	4.77747	-0.54833	0.583465	#N/A	#N/A
ENSCAFG00845007475	0.479732	-2.61963	4.77747	-0.54833	0.583466	#N/A	#N/A
ENSCAFG00845019390	0.620208	-2.61961	4.77747	-0.548326	0.583468	#N/A	#N/A
ENSCAFG00845023160	0.413772	-2.61834	4.49261	-0.582811	0.56002	#N/A	#N/A
ENSCAFG00845003992	0.420287	-2.61831	4.48525	-0.58376	0.559382	#N/A	#N/A
ENSCAFG00845017012	6.57432	-2.61343	1.12986	-2.31306	0.0207193	0.0819707	Not Sig
ENSCAFG00845010172	14.9762	-2.61267	0.905601	-2.88502	0.00391391	0.0218924	FDR<0.05
ENSCAFG00845018734	0.541128	-2.61178	3.59209	-0.727092	0.467169	#N/A	#N/A
ENSCAFG00845018884	0.508563	-2.61176	3.59008	-0.727494	0.466924	#N/A	#N/A
ENSCAFG00845011774	0.660592	-2.61036	3.46369	-0.753634	0.451069	#N/A	#N/A
ENSCAFG00845003828	1284.79	-2.60894	0.841111	-3.10178	0.00192363	0.0123726	FDR<0.05
ENSCAFG00845000053	0.911136	-2.60852	3.31906	-0.785921	0.431914	#N/A	#N/A
ENSCAFG00845002397	0.77185	-2.6082	3.29581	-0.79137	0.428728	#N/A	#N/A
ENSCAFG00845005367	0.954054	-2.60795	2.92982	-0.890138	0.373392	#N/A	#N/A
ENSCAFG00845010050	0.874478	-2.60299	3.8546	-0.675294	0.499489	#N/A	#N/A
ENSCAFG00845011136	0.951814	-2.60286	2.97372	-0.875286	0.381418	#N/A	#N/A
ENSCAFG00845029109	3.29409	-2.60027	1.20465	-2.15852	0.0308875	0.110244	Not Sig
ENSCAFG00845005340	3.09965	-2.59993	1.27694	-2.03606	0.0417444	0.137496	Not Sig
ENSCAFG00845021162	36247	-2.5972	0.288804	-8.99297	2.40642e-19	2.60648e-17	FDR<0.05
ENSCAFG00845010987	410.186	-2.59623	0.353356	-7.34734	2.02191e-13	1.02656e-11	FDR<0.05
ENSCAFG00845026811	0.681194	-2.59427	2.62426	-0.988573	0.322872	#N/A	#N/A
ENSCAFG00845015302	47.1951	-2.58882	0.568509	-4.5537	5.27108e-06	7.7222e-05	FDR<0.05
ENSCAFG00845011741	28.4472	-2.58786	0.581494	-4.45038	8.57201e-06	0.000119853	FDR<0.05
ENSCAFG00845012177	0.946522	-2.58744	4.69277	-0.551367	0.581382	#N/A	#N/A
ENSCAFG00845016287	0.936099	-2.58399	2.35033	-1.09941	0.271588	#N/A	#N/A
ENSCAFG00845002659	1.69884	-2.58244	2.27833	-1.13348	0.257014	0.486112	Not Sig
ENSCAFG00845005350	5136.28	-2.58113	0.278642	-9.26324	1.98328e-20	2.47864e-18	FDR<0.05
ENSCAFG00845014744	56.1793	-2.57772	0.606192	-4.25231	2.11575e-05	0.000269133	FDR<0.05
ENSCAFG00845011480	398.263	-2.57102	1.02972	-2.49681	0.0125318	0.0553421	Not Sig
ENSCAFG00845003949	0.978438	-2.56835	2.08084	-1.23429	0.217097	#N/A	#N/A
ENSCAFG00845027332	15.1674	-2.5683	1.02954	-2.49462	0.0126094	0.0555941	Not Sig
ENSCAFG00845007507	0.685946	-2.5681	2.77812	-0.924402	0.355277	#N/A	#N/A
ENSCAFG00845029496	87.3755	-2.56734	1.11232	-2.3081	0.0209935	0.0828271	Not Sig
ENSCAFG00845018469	157.077	-2.56578	0.430302	-5.96276	2.48016e-09	7.05695e-08	FDR<0.05
ENSCAFG00845024689	1.19399	-2.56536	1.89282	-1.35531	0.175318	#N/A	#N/A
ENSCAFG00845019878	1339.71	-2.56245	0.410483	-6.24252	4.30577e-10	1.43059e-08	FDR<0.05
ENSCAFG00845030603	31.2991	-2.56017	0.944596	-2.71033	0.00672159	0.0336021	FDR<0.05
ENSCAFG00845027442	0.281784	-2.55909	4.78027	-0.535343	0.592413	#N/A	#N/A
ENSCAFG00845010201	0.426076	-2.55907	4.78027	-0.535339	0.592415	#N/A	#N/A
ENSCAFG00845000506	1.05013	-2.55877	2.26422	-1.13009	0.258438	#N/A	#N/A
ENSCAFG00845020698	0.341444	-2.55868	4.63611	-0.551901	0.581016	#N/A	#N/A
ENSCAFG00845018485	722.567	-2.55658	0.413643	-6.18063	6.38475e-10	2.04199e-08	FDR<0.05
ENSCAFG00845012863	2655.9	-2.55605	0.341409	-7.48679	7.05801e-14	3.9137e-12	FDR<0.05
ENSCAFG00845018448	16.8168	-2.55603	0.582289	-4.38963	1.13545e-05	0.000154374	FDR<0.05
ENSCAFG00845001867	25.1348	-2.55592	0.761636	-3.35582	0.000791286	0.0058757	FDR<0.05
ENSCAFG00845021286	0.519588	-2.55381	3.5635	-0.716656	0.473586	#N/A	#N/A
ENSCAFG00845025085	0.478929	-2.55354	3.52444	-0.724524	0.468744	#N/A	#N/A
ENSCAFG00845014111	0.710214	-2.55288	3.43725	-0.74271	0.457657	#N/A	#N/A
ENSCAFG00845008954	2.97521	-2.55133	1.37967	-1.84922	0.0644254	0.188973	Not Sig
ENSCAFG00845012349	0.743483	-2.54624	2.82397	-0.901651	0.367243	#N/A	#N/A
ENSCAFG00845010970	0.973872	-2.54611	2.81507	-0.904458	0.365753	#N/A	#N/A
ENSCAFG00845028308	0.922357	-2.54498	2.1192	-1.20092	0.229783	#N/A	#N/A
ENSCAFG00845022996	1.21438	-2.54433	2.70608	-0.940227	0.347101	#N/A	#N/A
ENSCAFG00845004238	19.6512	-2.54122	0.657556	-3.86465	0.00011125	0.00111989	FDR<0.05
ENSCAFG00845001999	1.04012	-2.5397	2.4797	-1.0242	0.305743	#N/A	#N/A
ENSCAFG00845004535	1.15149	-2.53835	2.42501	-1.04674	0.295222	#N/A	#N/A
ENSCAFG00845009356	843.954	-2.53829	0.367125	-6.91395	4.71357e-12	2.01001e-10	FDR<0.05
ENSCAFG00845029513	127.934	-2.53701	0.622815	-4.07345	4.63216e-05	0.000527022	FDR<0.05
ENSCAFG00845028701	0.215307	-2.53311	4.78151	-0.529772	0.59627	#N/A	#N/A
ENSCAFG00845001764	1.30481	-2.53263	2.23471	-1.13331	0.257082	#N/A	#N/A
ENSCAFG00845001649	3.75066	-2.5297	1.34823	-1.87631	0.0606126	0.180394	Not Sig
ENSCAFG00845017328	0.573806	-2.52875	3.53275	-0.715802	0.474114	#N/A	#N/A
ENSCAFG00845011570	63.6049	-2.52611	0.408694	-6.18094	6.37207e-10	2.04195e-08	FDR<0.05
ENSCAFG00845000295	1.27738	-2.52523	1.79788	-1.40456	0.160152	#N/A	#N/A
ENSCAFG00845024626	0.561655	-2.52518	3.03469	-0.832103	0.405351	#N/A	#N/A
ENSCAFG00845007032	17.9682	-2.52249	0.813693	-3.10006	0.00193484	0.0124103	FDR<0.05
ENSCAFG00845027730	6.71266	-2.52241	0.815543	-3.09292	0.00198196	0.0126477	FDR<0.05
ENSCAFG00845011907	1.19343	-2.52131	2.08594	-1.20871	0.226773	#N/A	#N/A
ENSCAFG00845017395	14.4282	-2.51932	0.956712	-2.63331	0.00845563	0.0405366	FDR<0.05
ENSCAFG00845003916	733.236	-2.5187	0.455903	-5.52464	3.30167e-08	7.74057e-07	FDR<0.05
ENSCAFG00845013327	1.23466	-2.51564	1.85261	-1.35789	0.174499	#N/A	#N/A
ENSCAFG00845016344	3.89664	-2.50574	1.28815	-1.94522	0.0517483	0.160388	Not Sig
ENSCAFG00845007083	36.5465	-2.50567	0.581556	-4.30856	1.64321e-05	0.000215127	FDR<0.05
ENSCAFG00845016339	1.74758	-2.50334	1.72154	-1.45413	0.145911	0.334157	Not Sig
ENSCAFG00845008551	123.17	-2.50328	0.549952	-4.55181	5.31876e-06	7.77803e-05	FDR<0.05
ENSCAFG00845011580	7.26453	-2.50272	0.927453	-2.69849	0.00696551	0.0345132	FDR<0.05
ENSCAFG00845030706	2.10854	-2.50257	1.53558	-1.62973	0.103159	0.263983	Not Sig
ENSCAFG00845028166	13.7997	-2.49788	0.957096	-2.60986	0.00905798	0.0429053	FDR<0.05
ENSCAFG00845029684	92.5938	-2.49634	0.317802	-7.85502	3.99698e-15	2.76336e-13	FDR<0.05
ENSCAFG00845019303	0.209468	-2.4962	4.78331	-0.521856	0.60177	#N/A	#N/A
ENSCAFG00845003711	0.278357	-2.49619	4.78331	-0.521854	0.601772	#N/A	#N/A
ENSCAFG00845007362	0.278357	-2.49619	4.78331	-0.521854	0.601772	#N/A	#N/A
ENSCAFG00845022669	0.393876	-2.49586	4.47313	-0.557967	0.576867	#N/A	#N/A
ENSCAFG00845003303	440.687	-2.49567	0.352874	-7.07241	1.52268e-12	6.89108e-11	FDR<0.05
ENSCAFG00845023662	153.68	-2.49433	0.271937	-9.17248	4.62275e-20	5.52248e-18	FDR<0.05
ENSCAFG00845006837	0.719745	-2.49379	3.22156	-0.774093	0.438876	#N/A	#N/A
ENSCAFG00845016883	1.19392	-2.4922	1.72716	-1.44295	0.149036	#N/A	#N/A
ENSCAFG00845009387	24.0753	-2.49159	0.547541	-4.55051	5.35171e-06	7.80513e-05	FDR<0.05
ENSCAFG00845000004	1.041	-2.49017	2.15357	-1.1563	0.247559	#N/A	#N/A
ENSCAFG00845023518	0.73017	-2.49002	2.20645	-1.12852	0.259101	#N/A	#N/A
ENSCAFG00845028931	1.18539	-2.48093	1.83746	-1.3502	0.176953	#N/A	#N/A
ENSCAFG00845027016	13.7388	-2.47747	0.837164	-2.95936	0.00308279	0.0181603	FDR<0.05
ENSCAFG00845018298	1099.46	-2.47622	0.288178	-8.59267	8.49719e-18	7.88879e-16	FDR<0.05
ENSCAFG00845003395	4.38829	-2.47608	1.17705	-2.10363	0.0354108	0.121658	Not Sig
ENSCAFG00845024440	1721.42	-2.47424	0.381862	-6.47941	9.20801e-11	3.3245e-09	FDR<0.05
ENSCAFG00845029289	1169.77	-2.47208	0.2763	-8.94708	3.65009e-19	3.85085e-17	FDR<0.05
ENSCAFG00845027855	6.50145	-2.47138	1.03595	-2.38562	0.0170504	0.070264	Not Sig
ENSCAFG00845011068	0.265799	-2.46917	4.78465	-0.516061	0.605812	#N/A	#N/A
ENSCAFG00845026086	0.274253	-2.46917	4.78465	-0.516061	0.605812	#N/A	#N/A
ENSCAFG00845027778	0.274253	-2.46917	4.78465	-0.516061	0.605812	#N/A	#N/A
ENSCAFG00845011098	0.329147	-2.46878	3.79022	-0.651357	0.514816	#N/A	#N/A
ENSCAFG00845030155	0.330124	-2.46878	3.78718	-0.651879	0.514479	#N/A	#N/A
ENSCAFG00845017668	0.387059	-2.4687	3.65767	-0.674938	0.499715	#N/A	#N/A
ENSCAFG00845012627	0.46401	-2.46867	3.62642	-0.680746	0.496033	#N/A	#N/A
ENSCAFG00845020864	2.0491	-2.46867	1.93559	-1.27541	0.202165	0.415979	Not Sig
ENSCAFG00845026521	0.454693	-2.4681	2.99556	-0.823918	0.409986	#N/A	#N/A
ENSCAFG00845016373	0.582671	-2.46735	2.5487	-0.968083	0.333003	#N/A	#N/A
ENSCAFG00845028150	0.840213	-2.46721	2.04587	-1.20594	0.227839	#N/A	#N/A
ENSCAFG00845011026	1.0806	-2.46656	2.25945	-1.09166	0.274981	#N/A	#N/A
ENSCAFG00845012024	0.75961	-2.46625	2.17368	-1.13459	0.256545	#N/A	#N/A
ENSCAFG00845022073	1.21544	-2.46574	2.05658	-1.19895	0.230547	#N/A	#N/A
ENSCAFG00845002795	1.09516	-2.46568	2.04173	-1.20764	0.227185	#N/A	#N/A
ENSCAFG00845030254	1.06509	-2.46527	1.96506	-1.25455	0.209641	#N/A	#N/A
ENSCAFG00845009321	79.1687	-2.46403	0.342806	-7.18784	6.58246e-13	3.11794e-11	FDR<0.05
ENSCAFG00845021411	2.96835	-2.46343	1.22848	-2.00527	0.0449342	0.145312	Not Sig
ENSCAFG00845029047	58.6267	-2.46277	0.445749	-5.525	3.29477e-08	7.73558e-07	FDR<0.05
ENSCAFG00845011404	4.14239	-2.46249	1.38768	-1.77454	0.0759736	0.213185	Not Sig
ENSCAFG00845014025	2.17089	-2.46172	1.64835	-1.49344	0.135321	0.316613	Not Sig
ENSCAFG00845020212	971.66	-2.45844	0.353312	-6.95827	3.44481e-12	1.49646e-10	FDR<0.05
ENSCAFG00845017007	7.85528	-2.45592	1.22465	-2.0054	0.0449199	0.145312	Not Sig
ENSCAFG00845022313	5106.47	-2.45538	0.459859	-5.33941	9.32507e-08	1.99874e-06	FDR<0.05
ENSCAFG00845001084	1.43377	-2.45392	1.94501	-1.26165	0.207075	#N/A	#N/A
ENSCAFG00845016052	664.624	-2.45276	0.560837	-4.37339	1.22332e-05	0.000164803	FDR<0.05
ENSCAFG00845002576	1.41373	-2.45184	2.34067	-1.04749	0.294872	#N/A	#N/A
ENSCAFG00845005421	277.9	-2.45129	0.577647	-4.24358	2.19982e-05	0.000277589	FDR<0.05
ENSCAFG00845003852	1231.81	-2.45031	0.761608	-3.21728	0.0012941	0.0088602	FDR<0.05
ENSCAFG00845028482	54.6027	-2.44954	0.741015	-3.30565	0.000947555	0.00683915	FDR<0.05
ENSCAFG00845002235	2.87392	-2.4488	1.24941	-1.95996	0.0500002	0.156342	Not Sig
ENSCAFG00845002109	1.31955	-2.44718	2.07676	-1.17836	0.238652	#N/A	#N/A
ENSCAFG00845027007	187.983	-2.44715	0.230521	-10.6157	2.51809e-26	4.87041e-24	FDR<0.05
ENSCAFG00845029034	2.20782	-2.44683	2.12096	-1.15365	0.248645	0.475823	Not Sig
ENSCAFG00845022571	0.891598	-2.44608	2.23731	-1.09331	0.274256	#N/A	#N/A
ENSCAFG00845013860	0.992451	-2.4455	2.34425	-1.04319	0.296859	#N/A	#N/A
ENSCAFG00845001542	1.2627	-2.4437	2.87339	-0.85046	0.39507	#N/A	#N/A
ENSCAFG00845017578	0.448486	-2.44337	3.03224	-0.805796	0.420361	#N/A	#N/A
ENSCAFG00845013258	1.32129	-2.44283	3.35074	-0.729043	0.465975	#N/A	#N/A
ENSCAFG00845018603	0.448181	-2.44252	3.60935	-0.67672	0.498584	#N/A	#N/A
ENSCAFG00845002917	0.697	-2.44225	3.88532	-0.628583	0.529622	#N/A	#N/A
ENSCAFG00845020505	0.376238	-2.4418	4.54581	-0.537154	0.591161	#N/A	#N/A
ENSCAFG00845030874	0.260922	-2.4417	4.78605	-0.51017	0.609932	#N/A	#N/A
ENSCAFG00845004231	0.439902	-2.44168	4.78605	-0.510165	0.609936	#N/A	#N/A
ENSCAFG00845010890	41.5432	-2.43815	0.517179	-4.71432	2.42521e-06	3.87438e-05	FDR<0.05
ENSCAFG00845000089	1.6426	-2.43566	2.29334	-1.06206	0.288209	0.521789	Not Sig
ENSCAFG00845024037	90.0235	-2.43468	0.692325	-3.51667	0.000436991	0.00356415	FDR<0.05
ENSCAFG00845003919	5.39803	-2.43245	1.65118	-1.47316	0.140708	0.325793	Not Sig
ENSCAFG00845010303	0.631555	-2.43152	4.23351	-0.574352	0.565729	#N/A	#N/A
ENSCAFG00845000519	1.51118	-2.43103	1.86915	-1.30061	0.193393	#N/A	#N/A
ENSCAFG00845016522	0.199526	-2.43083	4.78661	-0.507839	0.611566	#N/A	#N/A
ENSCAFG00845023291	0.199526	-2.43083	4.78661	-0.507839	0.611566	#N/A	#N/A
ENSCAFG00845023981	0.199526	-2.43083	4.78661	-0.507839	0.611566	#N/A	#N/A
ENSCAFG00845026504	0.199526	-2.43083	4.78661	-0.507839	0.611566	#N/A	#N/A
ENSCAFG00845027741	0.199526	-2.43083	4.78661	-0.507839	0.611566	#N/A	#N/A
ENSCAFG00845030582	0.2619	-2.43082	4.78661	-0.507837	0.611568	#N/A	#N/A
ENSCAFG00845014650	0.3308	-2.4308	4.78661	-0.507834	0.61157	#N/A	#N/A
ENSCAFG00845020766	0.386647	-2.4308	4.78661	-0.507833	0.61157	#N/A	#N/A
ENSCAFG00845021588	0.393162	-2.4308	4.78661	-0.507833	0.611571	#N/A	#N/A
ENSCAFG00845000907	0.388293	-2.4308	4.78661	-0.507833	0.611571	#N/A	#N/A
ENSCAFG00845009991	0.38743	-2.43079	4.78661	-0.507833	0.611571	#N/A	#N/A
ENSCAFG00845013683	161.566	-2.42999	0.609012	-3.99006	6.60577e-05	0.000717406	FDR<0.05
ENSCAFG00845020939	11.8627	-2.4289	0.870569	-2.79002	0.00527051	0.0277569	FDR<0.05
ENSCAFG00845010959	1.84937	-2.42815	1.8145	-1.33819	0.180835	0.386634	Not Sig
ENSCAFG00845003818	163.531	-2.42618	0.47868	-5.06848	4.01012e-07	7.59351e-06	FDR<0.05
ENSCAFG00845022528	1.08773	-2.42587	2.13519	-1.13614	0.2559	#N/A	#N/A
ENSCAFG00845017340	0.715164	-2.42299	2.11818	-1.1439	0.252664	#N/A	#N/A
ENSCAFG00845003106	8.52147	-2.42249	0.666071	-3.63698	0.000275851	0.00244435	FDR<0.05
ENSCAFG00845020139	10.2024	-2.42222	1.01676	-2.3823	0.017205	0.0707491	Not Sig
ENSCAFG00845019590	1.15878	-2.42027	2.23281	-1.08396	0.278383	#N/A	#N/A
ENSCAFG00845014609	390.79	-2.42004	0.353664	-6.84277	7.7679e-12	3.20317e-10	FDR<0.05
ENSCAFG00845029064	0.780908	-2.41879	2.30554	-1.04912	0.294123	#N/A	#N/A
ENSCAFG00845003840	0.760917	-2.41826	2.33349	-1.03633	0.30005	#N/A	#N/A
ENSCAFG00845004725	133.455	-2.41661	0.32227	-7.49871	6.44506e-14	3.59838e-12	FDR<0.05
ENSCAFG00845002682	2.87653	-2.41553	1.87342	-1.28937	0.197269	0.409588	Not Sig
ENSCAFG00845004058	50.2785	-2.41493	0.389813	-6.19509	5.8253e-10	1.89667e-08	FDR<0.05
ENSCAFG00845000919	0.880111	-2.41258	2.72641	-0.884891	0.376215	#N/A	#N/A
ENSCAFG00845023526	1.55396	-2.41191	1.93799	-1.24454	0.213302	#N/A	#N/A
ENSCAFG00845031088	26.2462	-2.40898	0.824369	-2.92221	0.00347555	0.0199602	FDR<0.05
ENSCAFG00845014017	8.86336	-2.40838	1.02749	-2.34395	0.0190809	0.0766777	Not Sig
ENSCAFG00845018449	1550.45	-2.40821	0.163044	-14.7703	2.27659e-49	1.76133e-46	FDR<0.05
ENSCAFG00845029185	3.63126	-2.40779	1.64799	-1.46105	0.144003	0.331438	Not Sig
ENSCAFG00845021155	0.648471	-2.40689	3.46877	-0.693875	0.487761	#N/A	#N/A
ENSCAFG00845005677	0.497364	-2.40655	3.53673	-0.680446	0.496222	#N/A	#N/A
ENSCAFG00845005828	0.446017	-2.40629	3.59287	-0.66974	0.503024	#N/A	#N/A
ENSCAFG00845023487	0.49309	-2.40627	3.59561	-0.669225	0.503352	#N/A	#N/A
ENSCAFG00845023874	0.386357	-2.40581	3.70078	-0.650083	0.515639	#N/A	#N/A
ENSCAFG00845015659	1.65168	-2.40406	2.05299	-1.17101	0.241596	0.467076	Not Sig
ENSCAFG00845013847	0.323756	-2.40285	4.7051	-0.510691	0.609568	#N/A	#N/A
ENSCAFG00845023012	0.195423	-2.40271	4.78807	-0.501812	0.6158	#N/A	#N/A
ENSCAFG00845005725	0.251724	-2.4027	4.78807	-0.501809	0.615802	#N/A	#N/A
ENSCAFG00845003255	0.803705	-2.40244	2.81261	-0.854168	0.393012	#N/A	#N/A
ENSCAFG00845005257	4.01314	-2.40091	1.15481	-2.07905	0.0376132	0.12732	Not Sig
ENSCAFG00845017720	61.1959	-2.3993	0.712968	-3.36522	0.000764814	0.0057157	FDR<0.05
ENSCAFG00845008691	1.80122	-2.39871	2.22341	-1.07884	0.280658	0.513605	Not Sig
ENSCAFG00845012240	1.97012	-2.3987	1.87682	-1.27807	0.201225	0.414832	Not Sig
ENSCAFG00845009526	229.325	-2.39556	0.645527	-3.71102	0.000206428	0.00190234	FDR<0.05
ENSCAFG00845026647	0.816357	-2.3922	2.52599	-0.947034	0.343621	#N/A	#N/A
ENSCAFG00845020467	0.921796	-2.39083	2.59405	-0.921659	0.356707	#N/A	#N/A
ENSCAFG00845023508	3.15704	-2.39052	1.49655	-1.59736	0.110186	0.275831	Not Sig
ENSCAFG00845016768	0.593363	-2.38975	2.65267	-0.900886	0.367649	#N/A	#N/A
ENSCAFG00845004270	12.6791	-2.38681	1.54948	-1.54039	0.123465	0.29766	Not Sig
ENSCAFG00845016759	0.999194	-2.38614	3.0547	-0.781139	0.434721	#N/A	#N/A
ENSCAFG00845005026	0.788496	-2.38591	2.90105	-0.822429	0.410833	#N/A	#N/A
ENSCAFG00845011224	0.704444	-2.38481	2.98707	-0.798377	0.424652	#N/A	#N/A
ENSCAFG00845019794	0.764244	-2.38477	3.23514	-0.737147	0.461033	#N/A	#N/A
ENSCAFG00845016179	0.500726	-2.3847	2.99692	-0.795717	0.426196	#N/A	#N/A
ENSCAFG00845006428	204.719	-2.38411	0.250914	-9.50167	2.0656e-21	2.68479e-19	FDR<0.05
ENSCAFG00845027330	3.86384	-2.38383	1.38192	-1.72501	0.0845252	0.229454	Not Sig
ENSCAFG00845025452	0.609425	-2.38227	3.22497	-0.738695	0.460092	#N/A	#N/A
ENSCAFG00845007835	0.70029	-2.38199	3.25414	-0.731986	0.464177	#N/A	#N/A
ENSCAFG00845027466	0.430863	-2.37917	3.61455	-0.658219	0.510397	#N/A	#N/A
ENSCAFG00845026683	0.379313	-2.37848	3.72354	-0.638768	0.522974	#N/A	#N/A
ENSCAFG00845020045	0.39124	-2.37485	4.5318	-0.524041	0.60025	#N/A	#N/A
ENSCAFG00845027136	0.371074	-2.37476	4.56107	-0.520657	0.602606	#N/A	#N/A
ENSCAFG00845021245	0.315876	-2.37427	4.7225	-0.502756	0.615136	#N/A	#N/A
ENSCAFG00845003569	0.191319	-2.3741	4.78959	-0.49568	0.62012	#N/A	#N/A
ENSCAFG00845016610	0.191319	-2.3741	4.78959	-0.49568	0.62012	#N/A	#N/A
ENSCAFG00845021804	0.191319	-2.3741	4.78959	-0.49568	0.62012	#N/A	#N/A
ENSCAFG00845029835	0.191319	-2.3741	4.78959	-0.49568	0.62012	#N/A	#N/A
ENSCAFG00845007564	0.259219	-2.37409	4.78959	-0.495677	0.620122	#N/A	#N/A
ENSCAFG00845026866	0.31064	-2.37408	4.78959	-0.495675	0.620124	#N/A	#N/A
ENSCAFG00845006081	0.316067	-2.37408	4.78959	-0.495675	0.620124	#N/A	#N/A
ENSCAFG00845029339	15.0763	-2.36959	0.697604	-3.39675	0.000681917	0.00516509	FDR<0.05
ENSCAFG00845005849	231.591	-2.3692	0.266837	-8.87885	6.75565e-19	6.90308e-17	FDR<0.05
ENSCAFG00845030259	378.355	-2.3669	0.537819	-4.40092	1.07792e-05	0.000147275	FDR<0.05
ENSCAFG00845002343	1.07617	-2.36649	2.62698	-0.900838	0.367675	#N/A	#N/A
ENSCAFG00845004965	7.75663	-2.36394	1.34865	-1.75282	0.0796326	0.219995	Not Sig
ENSCAFG00845010498	7.00432	-2.35875	1.11614	-2.11331	0.0345739	0.119719	Not Sig
ENSCAFG00845004630	21.5499	-2.3568	0.892647	-2.64024	0.00828481	0.0398824	FDR<0.05
ENSCAFG00845016530	4.15815	-2.35333	1.13586	-2.07184	0.0382802	0.129006	Not Sig
ENSCAFG00845013054	0.437584	-2.35112	3.68773	-0.637553	0.523765	#N/A	#N/A
ENSCAFG00845004713	0.67046	-2.34832	4.08044	-0.575506	0.564949	#N/A	#N/A
ENSCAFG00845011394	0.765733	-2.34768	2.53396	-0.926488	0.354193	#N/A	#N/A
ENSCAFG00845006935	232.83	-2.34646	0.325741	-7.20344	5.87111e-13	2.80553e-11	FDR<0.05
ENSCAFG00845027761	0.433033	-2.34645	4.43183	-0.529455	0.59649	#N/A	#N/A
ENSCAFG00845016897	0.378925	-2.34582	4.5734	-0.512928	0.608002	#N/A	#N/A
ENSCAFG00845001101	0.374792	-2.34576	4.58757	-0.51133	0.60912	#N/A	#N/A
ENSCAFG00845006979	3.77724	-2.34505	4.75418	-0.493261	0.621828	0.800723	Not Sig
ENSCAFG00845009361	0.187216	-2.34499	4.79116	-0.48944	0.62453	#N/A	#N/A
ENSCAFG00845016838	0.187216	-2.34499	4.79116	-0.48944	0.62453	#N/A	#N/A
ENSCAFG00845019335	0.187216	-2.34499	4.79116	-0.48944	0.62453	#N/A	#N/A
ENSCAFG00845019605	0.187216	-2.34499	4.79116	-0.48944	0.62453	#N/A	#N/A
ENSCAFG00845021947	0.187216	-2.34499	4.79116	-0.48944	0.62453	#N/A	#N/A
ENSCAFG00845023637	0.187216	-2.34499	4.79116	-0.48944	0.62453	#N/A	#N/A
ENSCAFG00845025486	0.187216	-2.34499	4.79116	-0.48944	0.62453	#N/A	#N/A
ENSCAFG00845007307	0.246876	-2.34498	4.79116	-0.489438	0.624532	#N/A	#N/A
ENSCAFG00845010756	0.251338	-2.34498	4.79116	-0.489438	0.624532	#N/A	#N/A
ENSCAFG00845019927	0.251338	-2.34498	4.79116	-0.489438	0.624532	#N/A	#N/A
ENSCAFG00845029220	0.246876	-2.34498	4.79116	-0.489438	0.624532	#N/A	#N/A
ENSCAFG00845029647	0.243518	-2.34498	4.79116	-0.489438	0.624532	#N/A	#N/A
ENSCAFG00845009923	0.31555	-2.34497	4.79116	-0.489436	0.624533	#N/A	#N/A
ENSCAFG00845016106	0.316539	-2.34497	4.79116	-0.489436	0.624533	#N/A	#N/A
ENSCAFG00845029985	0.307311	-2.34497	4.79116	-0.489436	0.624533	#N/A	#N/A
ENSCAFG00845029560	0.324994	-2.34497	4.79116	-0.489436	0.624533	#N/A	#N/A
ENSCAFG00845030775	0.364386	-2.34496	4.79116	-0.489435	0.624534	#N/A	#N/A
ENSCAFG00845031100	4.68983	-2.34213	1.28973	-1.81598	0.0693729	0.199683	Not Sig
ENSCAFG00845027012	52.4819	-2.34176	0.556274	-4.20973	2.55679e-05	0.000314698	FDR<0.05
ENSCAFG00845013492	5.17433	-2.3363	0.979231	-2.38585	0.0170398	0.0702474	Not Sig
ENSCAFG00845022772	1.90055	-2.32845	1.44609	-1.61017	0.10736	0.271314	Not Sig
ENSCAFG00845013817	1513.83	-2.32645	0.318923	-7.29471	2.99314e-13	1.50091e-11	FDR<0.05
ENSCAFG00845010356	4.77036	-2.32511	1.22011	-1.90566	0.0566944	0.171594	Not Sig
ENSCAFG00845005730	28.8932	-2.32373	0.510641	-4.55062	5.34885e-06	7.80513e-05	FDR<0.05
ENSCAFG00845021273	10.9433	-2.32347	0.838177	-2.77205	0.00557045	0.0290633	FDR<0.05
ENSCAFG00845013129	182.606	-2.32177	0.33295	-6.97333	3.09527e-12	1.35193e-10	FDR<0.05
ENSCAFG00845011060	2.30103	-2.32158	1.45263	-1.59819	0.110001	0.275588	Not Sig
ENSCAFG00845008142	1.43233	-2.32049	2.02361	-1.14671	0.251503	#N/A	#N/A
ENSCAFG00845027079	20.0308	-2.32022	0.719846	-3.22322	0.0012676	0.00871918	FDR<0.05
ENSCAFG00845011325	444.681	-2.31858	0.411926	-5.62865	1.8163e-08	4.52599e-07	FDR<0.05
ENSCAFG00845008222	0.852427	-2.31717	2.84694	-0.813915	0.415694	#N/A	#N/A
ENSCAFG00845010631	5.84221	-2.31475	0.838552	-2.76042	0.00577272	0.0298407	FDR<0.05
ENSCAFG00845025793	0.924454	-2.30977	2.26614	-1.01925	0.308083	#N/A	#N/A
ENSCAFG00845001965	336.681	-2.30746	0.611584	-3.77292	0.000161348	0.00154017	FDR<0.05
ENSCAFG00845010705	1.78719	-2.30537	2.07773	-1.10956	0.267189	0.498098	Not Sig
ENSCAFG00845007759	10.8623	-2.30445	1.05449	-2.18537	0.0288616	0.104903	Not Sig
ENSCAFG00845026822	286.86	-2.30246	0.481367	-4.78318	1.72546e-06	2.84538e-05	FDR<0.05
ENSCAFG00845020023	0.737872	-2.30161	2.76675	-0.831884	0.405474	#N/A	#N/A
ENSCAFG00845002896	5.39449	-2.29603	1.01298	-2.26662	0.0234138	0.0901643	Not Sig
ENSCAFG00845005797	0.862957	-2.29129	2.04037	-1.12298	0.261448	#N/A	#N/A
ENSCAFG00845008077	105.891	-2.28809	0.475066	-4.81637	1.46196e-06	2.43855e-05	FDR<0.05
ENSCAFG00845028544	2.84609	-2.2872	1.40598	-1.62676	0.103788	0.26505	Not Sig
ENSCAFG00845001127	59.1928	-2.28702	0.549204	-4.16424	3.12388e-05	0.000373739	FDR<0.05
ENSCAFG00845023070	21.6333	-2.28691	0.468148	-4.88502	1.03418e-06	1.78939e-05	FDR<0.05
ENSCAFG00845019121	33.0151	-2.28215	0.564136	-4.04538	5.22374e-05	0.000584505	FDR<0.05
ENSCAFG00845007646	1.0205	-2.28107	2.20271	-1.03558	0.3004	#N/A	#N/A
ENSCAFG00845019898	0.865792	-2.28096	2.19478	-1.03927	0.298681	#N/A	#N/A
ENSCAFG00845004666	0.855728	-2.27906	2.44416	-0.932452	0.351103	#N/A	#N/A
ENSCAFG00845003553	36.3297	-2.27873	0.645272	-3.53142	0.000413331	0.00340537	FDR<0.05
ENSCAFG00845027185	1.08013	-2.27595	1.9402	-1.17305	0.240775	#N/A	#N/A
ENSCAFG00845022277	2852.76	-2.27515	0.481217	-4.72791	2.2684e-06	3.64537e-05	FDR<0.05
ENSCAFG00845020388	856.719	-2.27429	0.861236	-2.64073	0.00827281	0.0398463	FDR<0.05
ENSCAFG00845011126	6.92343	-2.2735	0.926971	-2.45261	0.0141823	0.0608126	Not Sig
ENSCAFG00845011787	16.1883	-2.26885	1.05219	-2.15632	0.0310588	0.110734	Not Sig
ENSCAFG00845011374	6.80273	-2.26739	1.15699	-1.95972	0.0500281	0.156399	Not Sig
ENSCAFG00845007457	40.3162	-2.267	0.604293	-3.75149	0.000175789	0.00165856	FDR<0.05
ENSCAFG00845021264	184.402	-2.26484	0.325555	-6.95686	3.47941e-12	1.50747e-10	FDR<0.05
ENSCAFG00845019054	2.8897	-2.26336	1.65295	-1.36928	0.170911	0.372123	Not Sig
ENSCAFG00845019241	330.061	-2.26308	0.305841	-7.39954	1.36657e-13	7.16213e-12	FDR<0.05
ENSCAFG00845007860	0.929643	-2.26237	2.15198	-1.0513	0.29312	#N/A	#N/A
ENSCAFG00845024936	0.781557	-2.26065	3.57997	-0.631473	0.527731	#N/A	#N/A
ENSCAFG00845030270	1784.87	-2.26046	0.259981	-8.69472	3.47676e-18	3.34242e-16	FDR<0.05
ENSCAFG00845021190	1.35016	-2.25786	1.82137	-1.23965	0.215106	#N/A	#N/A
ENSCAFG00845002906	81.263	-2.25357	0.496546	-4.53849	5.66584e-06	8.219e-05	FDR<0.05
ENSCAFG00845004618	3.02742	-2.25217	1.60927	-1.3995	0.161663	0.357988	Not Sig
ENSCAFG00845004377	19.6861	-2.25093	0.557165	-4.03997	5.34585e-05	0.000594891	FDR<0.05
ENSCAFG00845002326	2139.46	-2.2476	0.421132	-5.33705	9.4472e-08	2.01693e-06	FDR<0.05
ENSCAFG00845001222	1.31336	-2.24463	1.75284	-1.28057	0.200346	#N/A	#N/A
ENSCAFG00845026283	1.39731	-2.24288	1.63181	-1.37448	0.169293	#N/A	#N/A
ENSCAFG00845030164	176.771	-2.24278	0.541124	-4.14468	3.40291e-05	0.000402087	FDR<0.05
ENSCAFG00845022726	3.18786	-2.24177	1.57787	-1.42075	0.155389	0.34851	Not Sig
ENSCAFG00845015683	2.17726	-2.2387	1.59492	-1.40364	0.160425	0.356263	Not Sig
ENSCAFG00845004465	160.283	-2.23743	0.289581	-7.72643	1.10601e-14	7.01925e-13	FDR<0.05
ENSCAFG00845019656	617.251	-2.2369	0.554593	-4.03341	5.49733e-05	0.000609659	FDR<0.05
ENSCAFG00845010591	347.593	-2.23465	0.263208	-8.49006	2.06526e-17	1.80399e-15	FDR<0.05
ENSCAFG00845013694	64.3	-2.23395	0.458162	-4.87591	1.08309e-06	1.86408e-05	FDR<0.05
ENSCAFG00845028351	5638.73	-2.22866	0.385817	-5.77648	7.62795e-09	2.02502e-07	FDR<0.05
ENSCAFG00845017854	5.67601	-2.22413	1.44293	-1.5414	0.123219	0.297333	Not Sig
ENSCAFG00845001155	146.626	-2.22396	0.276583	-8.04084	8.92266e-16	6.53035e-14	FDR<0.05
ENSCAFG00845029267	14.894	-2.2235	0.755716	-2.94224	0.00325844	0.0189545	FDR<0.05
ENSCAFG00845009042	32.4395	-2.22217	0.761156	-2.91947	0.0035063	0.02008	FDR<0.05
ENSCAFG00845006468	441.209	-2.22153	0.266087	-8.34889	6.89051e-17	5.74103e-15	FDR<0.05
ENSCAFG00845007210	1.2634	-2.22083	1.7571	-1.26391	0.206261	#N/A	#N/A
ENSCAFG00845030204	0.837378	-2.21849	1.94237	-1.14215	0.25339	#N/A	#N/A
ENSCAFG00845024465	29.3178	-2.21703	0.703714	-3.15048	0.00163005	0.0107963	FDR<0.05
ENSCAFG00845024191	0.576883	-2.21309	3.3346	-0.663673	0.5069	#N/A	#N/A
ENSCAFG00845024033	1.44602	-2.20828	1.68154	-1.31325	0.189098	#N/A	#N/A
ENSCAFG00845002778	5.17392	-2.20783	1.03109	-2.14126	0.0322535	0.114042	Not Sig
ENSCAFG00845020886	1.62009	-2.20667	1.95704	-1.12756	0.259508	0.488951	Not Sig
ENSCAFG00845005474	3.32615	-2.2065	1.16225	-1.89847	0.0576341	0.173597	Not Sig
ENSCAFG00845015707	2.25612	-2.2048	1.53075	-1.44034	0.14977	0.339754	Not Sig
ENSCAFG00845010317	6607.71	-2.20321	0.293114	-7.51658	5.62286e-14	3.20543e-12	FDR<0.05
ENSCAFG00845008091	2.89228	-2.20295	1.61811	-1.36143	0.173377	0.375831	Not Sig
ENSCAFG00845029801	14.714	-2.20257	0.722995	-3.04646	0.00231557	0.0143264	FDR<0.05
ENSCAFG00845007979	1.25289	-2.20133	2.30525	-0.954919	0.339619	#N/A	#N/A
ENSCAFG00845024864	8.03398	-2.19951	0.774865	-2.83857	0.00453159	0.0245743	FDR<0.05
ENSCAFG00845003526	27.3044	-2.1985	0.850661	-2.58446	0.0097532	0.0453889	FDR<0.05
ENSCAFG00845017725	0.460175	-2.19646	3.43667	-0.639123	0.522743	#N/A	#N/A
ENSCAFG00845015665	1.16831	-2.19478	1.87693	-1.16935	0.242262	#N/A	#N/A
ENSCAFG00845010070	0.970182	-2.19376	2.58963	-0.847133	0.396921	#N/A	#N/A
ENSCAFG00845003070	19.2912	-2.19208	0.809827	-2.70685	0.00679241	0.0338724	FDR<0.05
ENSCAFG00845024106	0.709568	-2.19194	2.93023	-0.748042	0.454435	#N/A	#N/A
ENSCAFG00845014020	0.914724	-2.18916	2.13445	-1.02563	0.305067	#N/A	#N/A
ENSCAFG00845010547	2.64207	-2.18822	1.37238	-1.59447	0.110832	0.276986	Not Sig
ENSCAFG00845004175	5.88272	-2.18808	1.02579	-2.13307	0.0329188	0.115465	Not Sig
ENSCAFG00845024583	2751.74	-2.18619	0.346809	-6.30373	2.90564e-10	9.95947e-09	FDR<0.05
ENSCAFG00845026967	97.9935	-2.18601	0.426353	-5.12723	2.94035e-07	5.76259e-06	FDR<0.05
ENSCAFG00845019115	276.826	-2.18467	0.267772	-8.15872	3.38601e-16	2.60723e-14	FDR<0.05
ENSCAFG00845030202	2.49236	-2.18324	1.43808	-1.51816	0.128974	0.306981	Not Sig
ENSCAFG00845019362	9.01384	-2.18243	0.687892	-3.17263	0.00151062	0.0100917	FDR<0.05
ENSCAFG00845010420	7.02695	-2.18006	1.03558	-2.10516	0.035277	0.121301	Not Sig
ENSCAFG00845015780	0.524856	-2.17971	3.46106	-0.629781	0.528838	#N/A	#N/A
ENSCAFG00845015133	16979.8	-2.17828	0.308604	-7.0585	1.68305e-12	7.55373e-11	FDR<0.05
ENSCAFG00845014918	1.05622	-2.17798	1.91046	-1.14003	0.254275	#N/A	#N/A
ENSCAFG00845020120	5303.92	-2.17754	0.395481	-5.50605	3.66968e-08	8.48097e-07	FDR<0.05
ENSCAFG00845027837	11.4227	-2.17533	0.732465	-2.96988	0.00297917	0.0176359	FDR<0.05
ENSCAFG00845001218	8.27888	-2.17189	0.920111	-2.36046	0.0182524	0.0740624	Not Sig
ENSCAFG00845010337	7.21519	-2.16862	1.0319	-2.10157	0.035591	0.121993	Not Sig
ENSCAFG00845010645	7.69222	-2.16823	0.847899	-2.55718	0.0105524	0.0482265	FDR<0.05
ENSCAFG00845021122	1.47185	-2.16746	1.49117	-1.45353	0.146077	#N/A	#N/A
ENSCAFG00845004867	2.13163	-2.16707	1.57808	-1.37323	0.169682	0.37039	Not Sig
ENSCAFG00845004948	2121.85	-2.16373	0.391437	-5.52765	3.24554e-08	7.631e-07	FDR<0.05
ENSCAFG00845031032	10.5932	-2.162	1.51736	-1.42484	0.154203	0.347143	Not Sig
ENSCAFG00845001972	1.40918	-2.1606	2.82846	-0.763879	0.444939	#N/A	#N/A
ENSCAFG00845021677	510.544	-2.16027	0.392639	-5.50192	3.75675e-08	8.65758e-07	FDR<0.05
ENSCAFG00845001106	934.698	-2.1601	0.267587	-8.07252	6.88595e-16	5.13193e-14	FDR<0.05
ENSCAFG00845006125	569.666	-2.15802	0.385232	-5.60187	2.12053e-08	5.14212e-07	FDR<0.05
ENSCAFG00845021182	6.83422	-2.15681	1.23396	-1.74788	0.0804853	0.221745	Not Sig
ENSCAFG00845030683	77.2235	-2.15606	0.291461	-7.39742	1.38857e-13	7.25404e-12	FDR<0.05
ENSCAFG00845011564	2.80043	-2.15338	1.46966	-1.46523	0.14286	0.329735	Not Sig
ENSCAFG00845000647	0.390684	-2.15278	4.75844	-0.452412	0.650972	#N/A	#N/A
ENSCAFG00845011367	7.78906	-2.15261	0.956858	-2.24967	0.02447	0.0932154	Not Sig
ENSCAFG00845026538	12.6354	-2.15132	0.933135	-2.30548	0.0211398	0.0832626	Not Sig
ENSCAFG00845012754	11.9537	-2.14804	0.752794	-2.85342	0.00432519	0.0236937	FDR<0.05
ENSCAFG00845023426	3.95022	-2.14747	1.38655	-1.54879	0.121433	0.29394	Not Sig
ENSCAFG00845016600	778.197	-2.14546	0.272988	-7.85918	3.8667e-15	2.70292e-13	FDR<0.05
ENSCAFG00845014340	1.58499	-2.1419	2.16028	-0.99149	0.321446	0.558029	Not Sig
ENSCAFG00845003006	5500.02	-2.14032	0.447049	-4.78765	1.68745e-06	2.78617e-05	FDR<0.05
ENSCAFG00845027979	14.4703	-2.14007	0.59275	-3.6104	0.000305726	0.00266191	FDR<0.05
ENSCAFG00845017930	1246.8	-2.13762	1.00081	-2.13589	0.0326883	0.115078	Not Sig
ENSCAFG00845029029	4.15413	-2.13687	1.22928	-1.73831	0.0821569	0.225131	Not Sig
ENSCAFG00845015875	0.87552	-2.13364	2.47084	-0.863528	0.387847	#N/A	#N/A
ENSCAFG00845012011	197.615	-2.12792	0.610641	-3.48473	0.00049263	0.00395052	FDR<0.05
ENSCAFG00845001017	32.2277	-2.1278	0.528325	-4.02745	5.63854e-05	0.000623618	FDR<0.05
ENSCAFG00845019172	0.892361	-2.12606	2.97643	-0.714301	0.475041	#N/A	#N/A
ENSCAFG00845000875	4.67968	-2.12428	1.0194	-2.08384	0.0371743	0.12609	Not Sig
ENSCAFG00845029748	1.50219	-2.1227	2.88942	-0.734646	0.462555	#N/A	#N/A
ENSCAFG00845011307	152.728	-2.11931	0.251486	-8.42717	3.54121e-17	3.06032e-15	FDR<0.05
ENSCAFG00845016624	3.61548	-2.11871	1.03208	-2.05286	0.0400866	0.133433	Not Sig
ENSCAFG00845019587	128.151	-2.11665	0.397948	-5.31892	1.04387e-07	2.21985e-06	FDR<0.05
ENSCAFG00845011457	2.20448	-2.11332	1.31198	-1.61079	0.107226	0.271018	Not Sig
ENSCAFG00845020805	784.246	-2.1098	0.742468	-2.84161	0.00448867	0.0243984	FDR<0.05
ENSCAFG00845021673	6.06952	-2.10978	0.929804	-2.26906	0.0232648	0.0897184	Not Sig
ENSCAFG00845029284	14.557	-2.10928	0.646955	-3.26031	0.00111289	0.00782736	FDR<0.05
ENSCAFG00845000883	49.0339	-2.10869	0.933366	-2.25923	0.0238691	0.0914841	Not Sig
ENSCAFG00845006941	25.7909	-2.10797	0.750205	-2.80986	0.00495629	0.0264994	FDR<0.05
ENSCAFG00845023188	3966.58	-2.10608	0.449853	-4.68169	2.84514e-06	4.48352e-05	FDR<0.05
ENSCAFG00845024077	90.3751	-2.0998	0.468563	-4.48136	7.417e-06	0.00010506	FDR<0.05
ENSCAFG00845003448	7.66755	-2.09645	1.38332	-1.51552	0.129641	0.308072	Not Sig
ENSCAFG00845014845	34.6704	-2.09589	0.492232	-4.25793	2.06324e-05	0.000263327	FDR<0.05
ENSCAFG00845006051	67.0919	-2.09202	0.531517	-3.93594	8.28706e-05	0.000869206	FDR<0.05
ENSCAFG00845002254	2.1141	-2.08805	1.87068	-1.1162	0.264338	0.494783	Not Sig
ENSCAFG00845019736	2.92364	-2.08742	1.77656	-1.17498	0.240003	0.465093	Not Sig
ENSCAFG00845012097	3.76888	-2.08702	1.14218	-1.82723	0.0676651	0.195991	Not Sig
ENSCAFG00845017838	2.53102	-2.08559	1.3675	-1.52512	0.127229	0.304432	Not Sig
ENSCAFG00845019792	166.336	-2.08437	0.386518	-5.3927	6.94067e-08	1.51566e-06	FDR<0.05
ENSCAFG00845026198	519.094	-2.08089	0.333238	-6.24447	4.25253e-10	1.4187e-08	FDR<0.05
ENSCAFG00845012108	10.8999	-2.08016	0.700834	-2.96813	0.00299622	0.0177081	FDR<0.05
ENSCAFG00845030657	14.1309	-2.07758	0.91103	-2.28048	0.0225793	0.0878034	Not Sig
ENSCAFG00845031009	0.376253	-2.07527	4.76101	-0.435887	0.662918	#N/A	#N/A
ENSCAFG00845017655	0.71387	-2.07523	4.76101	-0.435879	0.662924	#N/A	#N/A
ENSCAFG00845028981	4.42319	-2.07214	1.08983	-1.90134	0.057257	0.172808	Not Sig
ENSCAFG00845015743	3903.6	-2.07083	0.22714	-9.11696	7.7259e-20	9.03041e-18	FDR<0.05
ENSCAFG00845019808	4260.11	-2.06924	0.267128	-7.74623	9.46582e-15	6.10282e-13	FDR<0.05
ENSCAFG00845019376	0.59602	-2.06835	3.48061	-0.594251	0.552345	#N/A	#N/A
ENSCAFG00845009962	0.679757	-2.06789	3.43033	-0.602826	0.546624	#N/A	#N/A
ENSCAFG00845016526	1.8155	-2.06706	1.63614	-1.26338	0.206453	0.421969	Not Sig
ENSCAFG00845021771	96.231	-2.064	0.452663	-4.55968	5.12327e-06	7.54534e-05	FDR<0.05
ENSCAFG00845019624	589.392	-2.06321	0.445852	-4.62758	3.69968e-06	5.64931e-05	FDR<0.05
ENSCAFG00845007191	398.372	-2.06236	0.559793	-3.68416	0.000229462	0.0020804	FDR<0.05
ENSCAFG00845018336	11.6829	-2.0609	0.773537	-2.66426	0.00771577	0.0375887	FDR<0.05
ENSCAFG00845002197	625.384	-2.06073	0.44576	-4.62295	3.78326e-06	5.7661e-05	FDR<0.05
ENSCAFG00845001363	185.811	-2.05838	0.328489	-6.26622	3.6992e-10	1.24175e-08	FDR<0.05
ENSCAFG00845011443	1218.15	-2.05486	0.281636	-7.29616	2.96092e-13	1.48935e-11	FDR<0.05
ENSCAFG00845011593	23.6185	-2.05326	1.11439	-1.84249	0.0654038	0.191032	Not Sig
ENSCAFG00845013654	123.072	-2.05186	0.592553	-3.46275	0.000534688	0.00421703	FDR<0.05
ENSCAFG00845019504	3.47298	-2.05159	1.31322	-1.56225	0.118228	0.288937	Not Sig
ENSCAFG00845009977	17.0462	-2.04974	0.811921	-2.52456	0.0115844	0.0519779	Not Sig
ENSCAFG00845027986	2390.79	-2.04171	0.309653	-6.59354	4.29469e-11	1.62648e-09	FDR<0.05
ENSCAFG00845030484	4.27514	-2.04023	1.61431	-1.26384	0.206287	0.421736	Not Sig
ENSCAFG00845010404	2.6605	-2.04019	1.35748	-1.50293	0.132858	0.313105	Not Sig
ENSCAFG00845029374	44.0036	-2.03308	1.32679	-1.53233	0.12544	0.301216	Not Sig
ENSCAFG00845003098	0.152901	-2.0303	4.81035	-0.422068	0.672975	#N/A	#N/A
ENSCAFG00845003983	0.152901	-2.0303	4.81035	-0.422068	0.672975	#N/A	#N/A
ENSCAFG00845004354	0.152901	-2.0303	4.81035	-0.422068	0.672975	#N/A	#N/A
ENSCAFG00845005240	0.152901	-2.0303	4.81035	-0.422068	0.672975	#N/A	#N/A
ENSCAFG00845006997	0.152901	-2.0303	4.81035	-0.422068	0.672975	#N/A	#N/A
ENSCAFG00845007740	0.152901	-2.0303	4.81035	-0.422068	0.672975	#N/A	#N/A
ENSCAFG00845008857	0.152901	-2.0303	4.81035	-0.422068	0.672975	#N/A	#N/A
ENSCAFG00845014868	0.152901	-2.0303	4.81035	-0.422068	0.672975	#N/A	#N/A
ENSCAFG00845017689	0.152901	-2.0303	4.81035	-0.422068	0.672975	#N/A	#N/A
ENSCAFG00845018766	0.152901	-2.0303	4.81035	-0.422068	0.672975	#N/A	#N/A
ENSCAFG00845020656	0.152901	-2.0303	4.81035	-0.422068	0.672975	#N/A	#N/A
ENSCAFG00845022048	0.152901	-2.0303	4.81035	-0.422068	0.672975	#N/A	#N/A
ENSCAFG00845024199	0.152901	-2.0303	4.81035	-0.422068	0.672975	#N/A	#N/A
ENSCAFG00845024214	0.152901	-2.0303	4.81035	-0.422068	0.672975	#N/A	#N/A
ENSCAFG00845027384	0.152901	-2.0303	4.81035	-0.422068	0.672975	#N/A	#N/A
ENSCAFG00845028193	0.152901	-2.0303	4.81035	-0.422068	0.672975	#N/A	#N/A
ENSCAFG00845028489	0.152901	-2.0303	4.81035	-0.422068	0.672975	#N/A	#N/A
ENSCAFG00845028638	0.152901	-2.0303	4.81035	-0.422068	0.672975	#N/A	#N/A
ENSCAFG00845030320	0.152901	-2.0303	4.81035	-0.422068	0.672975	#N/A	#N/A
ENSCAFG00845000781	0.212562	-2.03028	4.81035	-0.422066	0.672977	#N/A	#N/A
ENSCAFG00845003761	0.22179	-2.03028	4.81035	-0.422066	0.672977	#N/A	#N/A
ENSCAFG00845006487	0.220801	-2.03028	4.81035	-0.422066	0.672977	#N/A	#N/A
ENSCAFG00845008134	0.215287	-2.03028	4.81035	-0.422066	0.672977	#N/A	#N/A
ENSCAFG00845011961	0.217023	-2.03028	4.81035	-0.422066	0.672977	#N/A	#N/A
ENSCAFG00845019645	0.27377	-2.03027	4.81035	-0.422064	0.672978	#N/A	#N/A
ENSCAFG00845011998	0.309305	-2.03027	4.81035	-0.422064	0.672979	#N/A	#N/A
ENSCAFG00845011596	0.341795	-2.03027	4.81035	-0.422063	0.672979	#N/A	#N/A
ENSCAFG00845009218	0.396969	-2.03026	4.81035	-0.422062	0.67298	#N/A	#N/A
ENSCAFG00845012030	0.408912	-2.03026	4.81035	-0.422061	0.67298	#N/A	#N/A
ENSCAFG00845011926	0.402103	-2.03026	4.81035	-0.422061	0.67298	#N/A	#N/A
ENSCAFG00845010923	0.352822	-2.03026	4.81035	-0.422061	0.67298	#N/A	#N/A
ENSCAFG00845004137	0.366165	-2.02922	4.64205	-0.437138	0.662011	#N/A	#N/A
ENSCAFG00845016783	1.45735	-2.02859	1.85476	-1.09372	0.274077	#N/A	#N/A
ENSCAFG00845017824	0.491059	-2.02804	4.26535	-0.475468	0.634453	#N/A	#N/A
ENSCAFG00845024799	0.775112	-2.02775	3.70167	-0.547794	0.583833	#N/A	#N/A
ENSCAFG00845021577	7.28916	-2.02746	1.07273	-1.88999	0.0587591	0.176109	Not Sig
ENSCAFG00845024880	0.473817	-2.02671	4.3101	-0.470225	0.638195	#N/A	#N/A
ENSCAFG00845024264	2.57896	-2.02139	1.3258	-1.52465	0.127346	0.304471	Not Sig
ENSCAFG00845012462	0.466629	-2.01963	3.66198	-0.551512	0.581283	#N/A	#N/A
ENSCAFG00845005851	10.5156	-2.0152	0.808045	-2.49392	0.012634	0.0556875	Not Sig
ENSCAFG00845024136	1.33589	-2.01492	2.6189	-0.769379	0.441668	#N/A	#N/A
ENSCAFG00845022155	4.68736	-2.01492	0.992436	-2.03027	0.0423289	0.138849	Not Sig
ENSCAFG00845004445	0.880751	-2.01461	3.35436	-0.600593	0.548111	#N/A	#N/A
ENSCAFG00845022513	0.65086	-2.0139	3.31617	-0.607296	0.543655	#N/A	#N/A
ENSCAFG00845018777	84.293	-2.01344	0.321265	-6.26721	3.67566e-10	1.23897e-08	FDR<0.05
ENSCAFG00845028645	1.22119	-2.012	2.18846	-0.919366	0.357904	#N/A	#N/A
ENSCAFG00845031109	10.3377	-2.01121	0.743327	-2.70568	0.00681641	0.0339296	FDR<0.05
ENSCAFG00845001788	3.84096	-2.01072	1.18056	-1.70319	0.0885318	0.237277	Not Sig
ENSCAFG00845030837	3.89857	-2.01052	1.27076	-1.58214	0.113618	0.281523	Not Sig
ENSCAFG00845029382	2.20998	-2.01006	1.41102	-1.42455	0.154289	0.347192	Not Sig
ENSCAFG00845015424	0.769347	-2.00682	3.00707	-0.667366	0.504539	#N/A	#N/A
ENSCAFG00845006936	15.5382	-2.00665	0.750259	-2.67461	0.00748167	0.0366128	FDR<0.05
ENSCAFG00845004167	0.560068	-2.00554	3.48914	-0.574797	0.565429	#N/A	#N/A
ENSCAFG00845007151	7.31329	-2.00396	1.13003	-1.77337	0.0761677	0.213509	Not Sig
ENSCAFG00845030068	0.966443	-2.0038	2.90121	-0.69068	0.489767	#N/A	#N/A
ENSCAFG00845027621	63.2612	-2.0026	0.441873	-4.53206	5.84109e-06	8.46567e-05	FDR<0.05
ENSCAFG00845002465	20.0605	-2.00248	0.584669	-3.42498	0.000614851	0.00474109	FDR<0.05
ENSCAFG00845016892	6.16927	-2.00225	1.16257	-1.72227	0.0850208	0.230345	Not Sig
ENSCAFG00845023063	1.1091	-2.00196	2.12967	-0.940035	0.3472	#N/A	#N/A
ENSCAFG00845001620	142.337	-2.00139	0.295208	-6.77959	1.20519e-11	4.85873e-10	FDR<0.05
ENSCAFG00845015871	12.8706	-2.00125	1.07693	-1.85829	0.0631279	0.186074	Not Sig
ENSCAFG00845002971	9892.4	-1.99932	0.333051	-6.00305	1.93649e-09	5.66887e-08	FDR<0.05
ENSCAFG00845009372	465.967	-1.99894	0.50207	-3.98139	6.85126e-05	0.000740489	FDR<0.05
ENSCAFG00845015017	58361.5	-1.99891	0.4899	-4.08025	4.49878e-05	0.000515456	FDR<0.05
ENSCAFG00845015453	7.3159	-1.99724	0.768671	-2.5983	0.00936861	0.0440555	FDR<0.05
ENSCAFG00845021630	1.96028	-1.99661	1.53054	-1.30451	0.192058	0.40268	Not Sig
ENSCAFG00845014269	4.59055	-1.9966	1.40183	-1.42428	0.154365	0.347219	Not Sig
ENSCAFG00845024933	1.69076	-1.99593	1.64189	-1.21563	0.224127	0.443747	Not Sig
ENSCAFG00845014895	0.85549	-1.99576	2.5215	-0.791496	0.428655	#N/A	#N/A
ENSCAFG00845026274	1.93636	-1.99379	1.6368	-1.2181	0.223185	0.442779	Not Sig
ENSCAFG00845027734	0.740036	-1.99179	2.3271	-0.855911	0.392047	#N/A	#N/A
ENSCAFG00845002041	3.34375	-1.99116	1.03803	-1.91821	0.0550841	0.167782	Not Sig
ENSCAFG00845008907	1.37235	-1.99114	2.72392	-0.730982	0.46479	#N/A	#N/A
ENSCAFG00845010832	9.46728	-1.98876	0.844415	-2.3552	0.0185129	0.0748952	Not Sig
ENSCAFG00845021398	3.63677	-1.9876	1.20755	-1.64598	0.0997684	0.258275	Not Sig
ENSCAFG00845009671	0.81478	-1.98374	2.67576	-0.741372	0.458468	#N/A	#N/A
ENSCAFG00845026828	1.6332	-1.98124	2.3719	-0.8353	0.403549	0.633838	Not Sig
ENSCAFG00845001964	2.35012	-1.98046	1.4287	-1.38619	0.165689	0.364219	Not Sig
ENSCAFG00845030111	7039.51	-1.97968	0.523946	-3.77841	0.000157832	0.00151176	FDR<0.05
ENSCAFG00845026460	6.61738	-1.97942	0.980023	-2.01977	0.0434071	0.141593	Not Sig
ENSCAFG00845012059	5.87951	-1.97925	1.84647	-1.07191	0.283758	0.516904	Not Sig
ENSCAFG00845011921	0.716652	-1.97889	3.41283	-0.579838	0.562024	#N/A	#N/A
ENSCAFG00845002975	8.31384	-1.97735	1.01201	-1.95387	0.0507161	0.158094	Not Sig
ENSCAFG00845010850	0.862702	-1.97732	2.30884	-0.85641	0.391771	#N/A	#N/A
ENSCAFG00845007218	0.544692	-1.97616	2.91724	-0.67741	0.498146	#N/A	#N/A
ENSCAFG00845009718	2.03033	-1.97402	1.90728	-1.03499	0.300671	0.535343	Not Sig
ENSCAFG00845016890	33.9216	-1.97379	0.539538	-3.65829	0.000253906	0.00228417	FDR<0.05
ENSCAFG00845020351	2.02623	-1.96864	2.27182	-0.866549	0.386189	0.618909	Not Sig
ENSCAFG00845022309	273.807	-1.96823	0.270933	-7.26463	3.74048e-13	1.836e-11	FDR<0.05
ENSCAFG00845019784	3433.16	-1.96471	0.26372	-7.44997	9.33604e-14	5.03929e-12	FDR<0.05
ENSCAFG00845008418	23.0823	-1.96454	0.590608	-3.3263	0.000880087	0.00643799	FDR<0.05
ENSCAFG00845000289	25.4525	-1.96414	0.548501	-3.58092	0.000342392	0.00290639	FDR<0.05
ENSCAFG00845022970	1802.19	-1.96168	0.314195	-6.24352	4.27834e-10	1.42439e-08	FDR<0.05
ENSCAFG00845025202	1.69959	-1.9615	1.9737	-0.99382	0.32031	0.557182	Not Sig
ENSCAFG00845010061	2.2459	-1.96063	1.94765	-1.00666	0.314097	0.550798	Not Sig
ENSCAFG00845007613	1.30568	-1.96044	1.94172	-1.00964	0.312667	#N/A	#N/A
ENSCAFG00845019104	1.10457	-1.95815	1.87982	-1.04167	0.297565	#N/A	#N/A
ENSCAFG00845027353	1.19336	-1.95766	1.86754	-1.04825	0.294522	#N/A	#N/A
ENSCAFG00845024022	369.051	-1.95581	0.500356	-3.90884	9.27415e-05	0.000955467	FDR<0.05
ENSCAFG00845023940	0.668034	-1.95454	2.4941	-0.783667	0.433236	#N/A	#N/A
ENSCAFG00845009832	89.5934	-1.9538	0.381679	-5.11896	3.07223e-07	5.99821e-06	FDR<0.05
ENSCAFG00845016779	5.65583	-1.95204	1.09289	-1.78613	0.0740786	0.209059	Not Sig
ENSCAFG00845000473	1.35262	-1.94934	1.91301	-1.01899	0.308205	#N/A	#N/A
ENSCAFG00845029973	263.507	-1.94716	0.354772	-5.48849	4.05395e-08	9.25064e-07	FDR<0.05
ENSCAFG00845030962	1407.53	-1.94539	0.441064	-4.41067	1.0305e-05	0.000141766	FDR<0.05
ENSCAFG00845001185	3.86082	-1.94464	1.6807	-1.15704	0.247257	0.474003	Not Sig
ENSCAFG00845019072	47.0216	-1.9429	0.399831	-4.85929	1.17805e-06	2.0098e-05	FDR<0.05
ENSCAFG00845014188	38.7879	-1.94262	0.660793	-2.93983	0.00328393	0.0190686	FDR<0.05
ENSCAFG00845023008	1177.93	-1.94233	0.274964	-7.06393	1.61856e-12	7.28444e-11	FDR<0.05
ENSCAFG00845009787	0.142959	-1.94104	4.81658	-0.402991	0.686955	#N/A	#N/A
ENSCAFG00845012244	0.142959	-1.94104	4.81658	-0.402991	0.686955	#N/A	#N/A
ENSCAFG00845016433	0.142959	-1.94104	4.81658	-0.402991	0.686955	#N/A	#N/A
ENSCAFG00845017562	0.142959	-1.94104	4.81658	-0.402991	0.686955	#N/A	#N/A
ENSCAFG00845023691	0.142959	-1.94104	4.81658	-0.402991	0.686955	#N/A	#N/A
ENSCAFG00845027980	0.142959	-1.94104	4.81658	-0.402991	0.686955	#N/A	#N/A
ENSCAFG00845028840	0.142959	-1.94104	4.81658	-0.402991	0.686955	#N/A	#N/A
ENSCAFG00845028573	0.211848	-1.94103	4.81658	-0.402989	0.686957	#N/A	#N/A
ENSCAFG00845022697	0.26716	-1.94101	4.81658	-0.402986	0.686958	#N/A	#N/A
ENSCAFG00845027269	0.293837	-1.94101	4.81658	-0.402986	0.686958	#N/A	#N/A
ENSCAFG00845004405	0.264993	-1.94101	4.81658	-0.402986	0.686958	#N/A	#N/A
ENSCAFG00845008290	0.324665	-1.94086	4.76358	-0.407438	0.683687	#N/A	#N/A
ENSCAFG00845000944	1.59636	-1.93992	1.74993	-1.10857	0.267615	0.498503	Not Sig
ENSCAFG00845025927	3.51783	-1.9381	1.3333	-1.45361	0.146055	0.334407	Not Sig
ENSCAFG00845006869	50.453	-1.93809	0.59444	-3.26036	0.00111269	0.00782736	FDR<0.05
ENSCAFG00845010625	0.710839	-1.938	3.97531	-0.48751	0.625897	#N/A	#N/A
ENSCAFG00845003786	3518.53	-1.93664	0.294276	-6.58103	4.6721e-11	1.75712e-09	FDR<0.05
ENSCAFG00845030480	2.84593	-1.93569	1.66097	-1.1654	0.243857	0.469814	Not Sig
ENSCAFG00845003082	5.28088	-1.9354	1.30956	-1.4779	0.139433	0.323653	Not Sig
ENSCAFG00845001456	1732.67	-1.93314	0.799106	-2.41913	0.0155575	0.0651451	Not Sig
ENSCAFG00845014849	3.47071	-1.93303	1.41608	-1.36506	0.172235	0.374001	Not Sig
ENSCAFG00845022216	0.653115	-1.93212	2.93746	-0.657751	0.510698	#N/A	#N/A
ENSCAFG00845019643	0.502797	-1.93208	3.13401	-0.616488	0.537573	#N/A	#N/A
ENSCAFG00845002894	0.581527	-1.93106	3.0389	-0.635445	0.525138	#N/A	#N/A
ENSCAFG00845006860	0.522901	-1.93104	3.0376	-0.635713	0.524963	#N/A	#N/A
ENSCAFG00845021321	186.463	-1.93059	0.389902	-4.95147	7.36567e-07	1.31505e-05	FDR<0.05
ENSCAFG00845027015	100.807	-1.93023	0.403062	-4.78891	1.67691e-06	2.77441e-05	FDR<0.05
ENSCAFG00845026837	1.16559	-1.93006	1.8578	-1.0389	0.298853	#N/A	#N/A
ENSCAFG00845024971	1.04787	-1.92859	2.84222	-0.678549	0.497424	#N/A	#N/A
ENSCAFG00845002707	2.25109	-1.92584	1.77832	-1.08295	0.278829	0.511418	Not Sig
ENSCAFG00845019306	6.03015	-1.92499	1.53638	-1.25294	0.210228	0.427276	Not Sig
ENSCAFG00845031056	2.70078	-1.92497	1.69779	-1.13381	0.256875	0.48599	Not Sig
ENSCAFG00845030054	8.79684	-1.92277	0.812115	-2.36761	0.0179036	0.072928	Not Sig
ENSCAFG00845006550	175.505	-1.92112	0.621428	-3.09146	0.00199173	0.0127	FDR<0.05
ENSCAFG00845011582	1210.98	-1.91887	0.252318	-7.60496	2.84985e-14	1.70226e-12	FDR<0.05
ENSCAFG00845006270	30.6992	-1.91829	0.720411	-2.66278	0.00774991	0.0377323	FDR<0.05
ENSCAFG00845021254	16.0519	-1.91792	0.679421	-2.82287	0.00475961	0.0256312	FDR<0.05
ENSCAFG00845029982	2815.04	-1.91412	0.765158	-2.5016	0.0123633	0.054747	Not Sig
ENSCAFG00845026485	3.22601	-1.91391	1.22333	-1.56451	0.117697	0.28803	Not Sig
ENSCAFG00845024600	1.28081	-1.91334	1.72872	-1.1068	0.268382	#N/A	#N/A
ENSCAFG00845019114	1.00299	-1.91332	1.8665	-1.02508	0.305323	#N/A	#N/A
ENSCAFG00845013314	2.01427	-1.9133	1.92692	-0.992929	0.320744	0.55746	Not Sig
ENSCAFG00845019858	1.32508	-1.91328	2.00968	-0.952034	0.34108	#N/A	#N/A
ENSCAFG00845026515	1.52352	-1.91327	2.0554	-0.930848	0.351932	#N/A	#N/A
ENSCAFG00845014193	0.395931	-1.91302	3.57991	-0.534376	0.593081	#N/A	#N/A
ENSCAFG00845000450	12.4634	-1.91052	0.960581	-1.98892	0.0467095	0.149318	Not Sig
ENSCAFG00845021437	3.45653	-1.91003	1.20866	-1.58028	0.114042	0.282273	Not Sig
ENSCAFG00845002009	10912.1	-1.90757	0.347115	-5.49549	3.89635e-08	8.92864e-07	FDR<0.05
ENSCAFG00845013246	748.328	-1.90669	0.337707	-5.64601	1.64218e-08	4.12373e-07	FDR<0.05
ENSCAFG00845004439	155.05	-1.90552	0.270166	-7.05314	1.7492e-12	7.82899e-11	FDR<0.05
ENSCAFG00845018592	0.138856	-1.90211	4.81941	-0.394678	0.693081	#N/A	#N/A
ENSCAFG00845007626	0.198516	-1.9021	4.81941	-0.394675	0.693083	#N/A	#N/A
ENSCAFG00845023352	0.320562	-1.90203	4.77696	-0.398167	0.690507	#N/A	#N/A
ENSCAFG00845000300	0.330956	-1.90196	4.72567	-0.402475	0.687335	#N/A	#N/A
ENSCAFG00845002810	978.143	-1.90181	0.141817	-13.4103	5.26086e-41	2.37426e-38	FDR<0.05
ENSCAFG00845015383	0.385674	-1.90175	4.58286	-0.41497	0.678164	#N/A	#N/A
ENSCAFG00845000641	0.38021	-1.90171	4.55463	-0.417534	0.676288	#N/A	#N/A
ENSCAFG00845022411	0.448012	-1.90144	4.38647	-0.433478	0.664668	#N/A	#N/A
ENSCAFG00845031053	0.443559	-1.90138	4.35432	-0.436666	0.662353	#N/A	#N/A
ENSCAFG00845022769	0.538698	-1.90133	4.3326	-0.438842	0.660776	#N/A	#N/A
ENSCAFG00845014956	4.81801	-1.90131	1.27616	-1.48987	0.136259	0.318348	Not Sig
ENSCAFG00845028612	1.27343	-1.901	1.76865	-1.07483	0.28245	#N/A	#N/A
ENSCAFG00845014793	2.00597	-1.90058	1.87825	-1.01189	0.31159	0.547939	Not Sig
ENSCAFG00845028364	0.331515	-1.90035	3.86457	-0.491738	0.622905	#N/A	#N/A
ENSCAFG00845001887	0.447933	-1.89985	3.68417	-0.51568	0.606078	#N/A	#N/A
ENSCAFG00845030901	531.678	-1.89976	1.05858	-1.79464	0.0727118	0.206431	Not Sig
ENSCAFG00845019144	1.00072	-1.89962	1.86777	-1.01705	0.309129	#N/A	#N/A
ENSCAFG00845029479	1.05724	-1.89909	1.9131	-0.992674	0.320869	#N/A	#N/A
ENSCAFG00845000017	1.09944	-1.89894	1.92686	-0.985509	0.324374	#N/A	#N/A
ENSCAFG00845017540	0.498694	-1.89779	3.13631	-0.605101	0.545112	#N/A	#N/A
ENSCAFG00845019189	0.466567	-1.8973	3.03887	-0.624345	0.532401	#N/A	#N/A
ENSCAFG00845003941	0.818225	-1.8972	3.02204	-0.627787	0.530143	#N/A	#N/A
ENSCAFG00845008352	0.746705	-1.89493	2.67283	-0.708962	0.478348	#N/A	#N/A
ENSCAFG00845023801	0.6303	-1.89476	2.65013	-0.714967	0.474629	#N/A	#N/A
ENSCAFG00845007508	0.547517	-1.89461	2.63168	-0.719925	0.471571	#N/A	#N/A
ENSCAFG00845012076	201.56	-1.89435	0.555946	-3.40744	0.000655751	0.00500422	FDR<0.05
ENSCAFG00845011074	1.39958	-1.89428	2.59417	-0.730206	0.465264	#N/A	#N/A
ENSCAFG00845010383	0.584835	-1.89415	2.57751	-0.734879	0.462413	#N/A	#N/A
ENSCAFG00845005842	1.42656	-1.89413	2.0057	-0.944375	0.344978	#N/A	#N/A
ENSCAFG00845028299	1.93565	-1.89349	1.6115	-1.17498	0.240001	0.465093	Not Sig
ENSCAFG00845012889	65.2757	-1.89254	0.370653	-5.10595	3.29132e-07	6.37356e-06	FDR<0.05
ENSCAFG00845027473	0.899532	-1.89188	2.35143	-0.804564	0.421071	#N/A	#N/A
ENSCAFG00845012365	5.08832	-1.89015	1.00085	-1.88855	0.0589526	0.176553	Not Sig
ENSCAFG00845022316	1474.58	-1.8897	0.82955	-2.27798	0.0227277	0.0881492	Not Sig
ENSCAFG00845011360	2.35109	-1.88941	1.56396	-1.20809	0.227013	0.447398	Not Sig
ENSCAFG00845019378	8.14741	-1.88796	1.33881	-1.41017	0.158489	0.353585	Not Sig
ENSCAFG00845021449	1.90856	-1.88792	2.0702	-0.911952	0.361794	0.596819	Not Sig
ENSCAFG00845009487	0.777081	-1.88587	3.26528	-0.577552	0.563566	#N/A	#N/A
ENSCAFG00845014009	20.7797	-1.88577	1.01495	-1.858	0.0631694	0.186162	Not Sig
ENSCAFG00845000079	0.512455	-1.88514	3.56815	-0.528323	0.597275	#N/A	#N/A
ENSCAFG00845004627	1.35063	-1.8845	1.89376	-0.995112	0.319682	#N/A	#N/A
ENSCAFG00845018879	74.6259	-1.88394	0.536956	-3.50856	0.000450537	0.00365628	FDR<0.05
ENSCAFG00845020349	0.455805	-1.8835	4.76799	-0.395029	0.692821	#N/A	#N/A
ENSCAFG00845027368	1.83769	-1.87803	1.86398	-1.00754	0.313675	0.550533	Not Sig
ENSCAFG00845028246	2.54874	-1.8779	1.59742	-1.17558	0.239763	0.464904	Not Sig
ENSCAFG00845027981	13.1495	-1.87748	1.12757	-1.66506	0.0959009	0.251434	Not Sig
ENSCAFG00845007538	2.74553	-1.8769	1.25118	-1.50011	0.133587	0.313867	Not Sig
ENSCAFG00845006306	117.132	-1.87326	0.341892	-5.4791	4.27504e-08	9.74145e-07	FDR<0.05
ENSCAFG00845024299	11812.3	-1.87183	0.466316	-4.01409	5.96748e-05	0.000655535	FDR<0.05
ENSCAFG00845026759	0.396491	-1.87103	4.43926	-0.421473	0.67341	#N/A	#N/A
ENSCAFG00845023610	6454.04	-1.87087	0.336837	-5.55425	2.78803e-08	6.65156e-07	FDR<0.05
ENSCAFG00845001156	1.53264	-1.87059	1.83484	-1.01948	0.307973	#N/A	#N/A
ENSCAFG00845029552	0.596408	-1.87022	2.58552	-0.723345	0.469468	#N/A	#N/A
ENSCAFG00845030675	0.774268	-1.87018	2.69815	-0.693135	0.488225	#N/A	#N/A
ENSCAFG00845016784	6.54355	-1.86919	1.74583	-1.07066	0.284324	0.517522	Not Sig
ENSCAFG00845012133	153.99	-1.86533	0.37433	-4.9831	6.2573e-07	1.13716e-05	FDR<0.05
ENSCAFG00845029399	1.67777	-1.86494	1.59732	-1.16754	0.242992	0.468749	Not Sig
ENSCAFG00845027037	4.71317	-1.8649	1.22696	-1.51993	0.128529	0.306189	Not Sig
ENSCAFG00845000192	6.02394	-1.86476	1.12677	-1.65496	0.0979323	0.255353	Not Sig
ENSCAFG00845028013	5.06861	-1.8647	1.7293	-1.0783	0.280901	0.513826	Not Sig
ENSCAFG00845016677	11.1413	-1.86251	1.69324	-1.09997	0.271345	0.502284	Not Sig
ENSCAFG00845001375	1.8839	-1.86192	2.09881	-0.887133	0.375007	0.609457	Not Sig
ENSCAFG00845010409	1.1075	-1.86154	2.12273	-0.876955	0.380511	#N/A	#N/A
ENSCAFG00845028419	2.51017	-1.86088	2.16463	-0.859679	0.389966	0.622252	Not Sig
ENSCAFG00845029074	178.93	-1.85877	0.357462	-5.19992	1.99378e-07	4.05419e-06	FDR<0.05
ENSCAFG00845001945	0.947067	-1.85801	2.38203	-0.780011	0.435385	#N/A	#N/A
ENSCAFG00845002303	2.16425	-1.85634	2.53825	-0.731344	0.464569	0.686943	Not Sig
ENSCAFG00845002273	0.899364	-1.85564	2.61309	-0.71013	0.477623	#N/A	#N/A
ENSCAFG00845020148	1.00443	-1.85558	2.61965	-0.708333	0.478739	#N/A	#N/A
ENSCAFG00845026868	4.65902	-1.8541	0.984126	-1.88401	0.0595637	0.17799	Not Sig
ENSCAFG00845027557	6178.02	-1.8537	0.260246	-7.12289	1.05684e-12	4.87799e-11	FDR<0.05
ENSCAFG00845021226	0.755924	-1.85335	2.90748	-0.637442	0.523837	#N/A	#N/A
ENSCAFG00845016338	0.7693	-1.85297	2.96591	-0.624754	0.532132	#N/A	#N/A
ENSCAFG00845025658	0.657083	-1.85296	2.96788	-0.624339	0.532405	#N/A	#N/A
ENSCAFG00845001955	0.818734	-1.85245	3.05042	-0.607277	0.543667	#N/A	#N/A
ENSCAFG00845029008	72.4161	-1.85212	0.382144	-4.84665	1.25566e-06	2.12286e-05	FDR<0.05
ENSCAFG00845008722	0.915645	-1.85087	3.35992	-0.550869	0.581723	#N/A	#N/A
ENSCAFG00845006284	0.940122	-1.85076	3.38522	-0.546717	0.584573	#N/A	#N/A
ENSCAFG00845014867	626.651	-1.85055	0.367189	-5.03977	4.66103e-07	8.68437e-06	FDR<0.05
ENSCAFG00845012504	0.585358	-1.85014	3.54092	-0.522503	0.60132	#N/A	#N/A
ENSCAFG00845011228	0.748197	-1.84955	2.75918	-0.670326	0.50265	#N/A	#N/A
ENSCAFG00845025599	1.15018	-1.84925	1.99071	-0.928941	0.35292	#N/A	#N/A
ENSCAFG00845019131	2.26613	-1.84859	1.90798	-0.968874	0.332608	0.569907	Not Sig
ENSCAFG00845017793	0.923421	-1.84843	4.0806	-0.452979	0.650564	#N/A	#N/A
ENSCAFG00845008055	0.44947	-1.84767	4.42912	-0.417165	0.676557	#N/A	#N/A
ENSCAFG00845013841	1980.36	-1.84758	0.32847	-5.62479	1.85733e-08	4.62115e-07	FDR<0.05
ENSCAFG00845028450	0.381571	-1.84744	4.55801	-0.405316	0.685245	#N/A	#N/A
ENSCAFG00845005024	1.45886	-1.84742	1.93034	-0.957043	0.338546	#N/A	#N/A
ENSCAFG00845015566	0.350844	-1.84726	4.65726	-0.396641	0.691632	#N/A	#N/A
ENSCAFG00845002929	0.133017	-1.84702	4.82356	-0.382916	0.701782	#N/A	#N/A
ENSCAFG00845004274	0.133017	-1.84702	4.82356	-0.382916	0.701782	#N/A	#N/A
ENSCAFG00845005409	0.133017	-1.84702	4.82356	-0.382916	0.701782	#N/A	#N/A
ENSCAFG00845011240	0.133017	-1.84702	4.82356	-0.382916	0.701782	#N/A	#N/A
ENSCAFG00845013263	0.133017	-1.84702	4.82356	-0.382916	0.701782	#N/A	#N/A
ENSCAFG00845015444	0.133017	-1.84702	4.82356	-0.382916	0.701782	#N/A	#N/A
ENSCAFG00845017258	0.133017	-1.84702	4.82356	-0.382916	0.701782	#N/A	#N/A
ENSCAFG00845019412	0.133017	-1.84702	4.82356	-0.382916	0.701782	#N/A	#N/A
ENSCAFG00845022299	0.133017	-1.84702	4.82356	-0.382916	0.701782	#N/A	#N/A
ENSCAFG00845022456	0.133017	-1.84702	4.82356	-0.382916	0.701782	#N/A	#N/A
ENSCAFG00845023332	0.133017	-1.84702	4.82356	-0.382916	0.701782	#N/A	#N/A
ENSCAFG00845023453	0.133017	-1.84702	4.82356	-0.382916	0.701782	#N/A	#N/A
ENSCAFG00845023609	0.133017	-1.84702	4.82356	-0.382916	0.701782	#N/A	#N/A
ENSCAFG00845023998	0.133017	-1.84702	4.82356	-0.382916	0.701782	#N/A	#N/A
ENSCAFG00845024259	0.133017	-1.84702	4.82356	-0.382916	0.701782	#N/A	#N/A
ENSCAFG00845024669	0.133017	-1.84702	4.82356	-0.382916	0.701782	#N/A	#N/A
ENSCAFG00845025127	0.133017	-1.84702	4.82356	-0.382916	0.701782	#N/A	#N/A
ENSCAFG00845026208	0.133017	-1.84702	4.82356	-0.382916	0.701782	#N/A	#N/A
ENSCAFG00845027552	0.133017	-1.84702	4.82356	-0.382916	0.701782	#N/A	#N/A
ENSCAFG00845027791	0.133017	-1.84702	4.82356	-0.382916	0.701782	#N/A	#N/A
ENSCAFG00845028062	0.133017	-1.84702	4.82356	-0.382916	0.701782	#N/A	#N/A
ENSCAFG00845028568	0.133017	-1.84702	4.82356	-0.382916	0.701782	#N/A	#N/A
ENSCAFG00845030430	0.133017	-1.84702	4.82356	-0.382916	0.701782	#N/A	#N/A
ENSCAFG00845030637	0.133017	-1.84702	4.82356	-0.382916	0.701782	#N/A	#N/A
ENSCAFG00845001288	0.195391	-1.84701	4.82356	-0.382914	0.701783	#N/A	#N/A
ENSCAFG00845006630	0.192677	-1.84701	4.82356	-0.382914	0.701783	#N/A	#N/A
ENSCAFG00845007909	0.195403	-1.84701	4.82356	-0.382914	0.701783	#N/A	#N/A
ENSCAFG00845009493	0.200916	-1.84701	4.82356	-0.382914	0.701783	#N/A	#N/A
ENSCAFG00845019723	0.192677	-1.84701	4.82356	-0.382914	0.701783	#N/A	#N/A
ENSCAFG00845019860	0.192677	-1.84701	4.82356	-0.382914	0.701783	#N/A	#N/A
ENSCAFG00845025218	0.193451	-1.84701	4.82356	-0.382914	0.701783	#N/A	#N/A
ENSCAFG00845028428	0.192677	-1.84701	4.82356	-0.382914	0.701783	#N/A	#N/A
ENSCAFG00845005786	0.252337	-1.847	4.82356	-0.382912	0.701785	#N/A	#N/A
ENSCAFG00845003111	0.263302	-1.847	4.82356	-0.382912	0.701785	#N/A	#N/A
ENSCAFG00845005282	0.253111	-1.847	4.82356	-0.382912	0.701785	#N/A	#N/A
ENSCAFG00845013618	0.255825	-1.847	4.82356	-0.382912	0.701785	#N/A	#N/A
ENSCAFG00845001747	0.270795	-1.847	4.82356	-0.382912	0.701785	#N/A	#N/A
ENSCAFG00845029567	0.270795	-1.847	4.82356	-0.382912	0.701785	#N/A	#N/A
ENSCAFG00845019097	0.372411	-1.84699	4.82356	-0.38291	0.701786	#N/A	#N/A
ENSCAFG00845015212	0.379799	-1.84699	4.82356	-0.38291	0.701787	#N/A	#N/A
ENSCAFG00845026080	0.426922	-1.84698	4.82356	-0.382909	0.701787	#N/A	#N/A
ENSCAFG00845003138	48.7909	-1.84645	0.641585	-2.87795	0.00400275	0.0222334	FDR<0.05
ENSCAFG00845013617	4.41018	-1.84511	1.11205	-1.65919	0.0970779	0.2539	Not Sig
ENSCAFG00845024535	0.863074	-1.84025	2.24593	-0.819373	0.412573	#N/A	#N/A
ENSCAFG00845028843	7.4399	-1.83962	1.05598	-1.7421	0.0814915	0.223723	Not Sig
ENSCAFG00845001047	6.12598	-1.83718	0.860377	-2.13532	0.0327351	0.115151	Not Sig
ENSCAFG00845023045	10.8804	-1.83492	0.596837	-3.07441	0.00210923	0.0132876	FDR<0.05
ENSCAFG00845022549	1.23202	-1.83295	1.99133	-0.920466	0.357329	#N/A	#N/A
ENSCAFG00845012740	1.57652	-1.83215	2.62639	-0.697592	0.485433	0.702885	Not Sig
ENSCAFG00845024735	1.43892	-1.83157	2.33969	-0.782823	0.433731	#N/A	#N/A
ENSCAFG00845021979	2976.46	-1.83074	0.532998	-3.4348	0.000592998	0.0046112	FDR<0.05
ENSCAFG00845027451	0.947462	-1.83046	2.37891	-0.769452	0.441625	#N/A	#N/A
ENSCAFG00845000370	49.7817	-1.83033	0.399848	-4.57757	4.70401e-06	6.99873e-05	FDR<0.05
ENSCAFG00845029468	10.2655	-1.83025	0.74855	-2.44506	0.0144829	0.061748	Not Sig
ENSCAFG00845026976	0.630305	-1.82994	2.77851	-0.658602	0.510151	#N/A	#N/A
ENSCAFG00845017776	302.506	-1.82988	0.437709	-4.18058	2.90766e-05	0.000351756	FDR<0.05
ENSCAFG00845023648	2.90028	-1.82922	1.29376	-1.41388	0.157397	0.352042	Not Sig
ENSCAFG00845009883	14.0359	-1.82904	0.563528	-3.24571	0.0011716	0.00818003	FDR<0.05
ENSCAFG00845008198	3.23296	-1.82844	1.37407	-1.33067	0.183297	0.390459	Not Sig
ENSCAFG00845008379	0.507507	-1.82767	2.96983	-0.615411	0.538283	#N/A	#N/A
ENSCAFG00845001139	2.3492	-1.8269	1.96996	-0.92738	0.353729	0.5895	Not Sig
ENSCAFG00845022852	0.819907	-1.82668	2.53101	-0.721719	0.470468	#N/A	#N/A
ENSCAFG00845028185	41.0247	-1.8266	0.339072	-5.38706	7.16202e-08	1.5598e-06	FDR<0.05
ENSCAFG00845003267	29.8938	-1.82506	0.653829	-2.79135	0.00524887	0.0277101	FDR<0.05
ENSCAFG00845002814	90.5272	-1.82408	0.453827	-4.01932	5.83657e-05	0.000642457	FDR<0.05
ENSCAFG00845008117	0.61113	-1.8236	2.67906	-0.680687	0.49607	#N/A	#N/A
ENSCAFG00845006066	0.509559	-1.82348	3.48107	-0.523828	0.600398	#N/A	#N/A
ENSCAFG00845013995	0.563557	-1.82344	3.48789	-0.52279	0.60112	#N/A	#N/A
ENSCAFG00845003418	25.95	-1.82339	1.20965	-1.50737	0.131716	0.311046	Not Sig
ENSCAFG00845007228	1.04053	-1.82331	2.23877	-0.814427	0.4154	#N/A	#N/A
ENSCAFG00845001348	0.503057	-1.82328	3.51382	-0.518888	0.603839	#N/A	#N/A
ENSCAFG00845017460	0.567987	-1.82227	2.75155	-0.662269	0.507799	#N/A	#N/A
ENSCAFG00845002086	0.587669	-1.82216	2.75801	-0.660677	0.50882	#N/A	#N/A
ENSCAFG00845025941	4435.25	-1.82192	0.236317	-7.70964	1.26174e-14	7.91485e-13	FDR<0.05
ENSCAFG00845025669	33.4632	-1.82179	0.467539	-3.89656	9.75677e-05	0.00099697	FDR<0.05
ENSCAFG00845028375	2007.6	-1.81958	0.208809	-8.71411	2.93057e-18	2.8341e-16	FDR<0.05
ENSCAFG00845025079	0.786844	-1.81942	2.36139	-0.770489	0.44101	#N/A	#N/A
ENSCAFG00845026429	0.32135	-1.81852	4.77058	-0.381196	0.703058	#N/A	#N/A
ENSCAFG00845014857	3.9767	-1.81629	1.03418	-1.75626	0.0790449	0.219004	Not Sig
ENSCAFG00845017288	3839.88	-1.81414	0.529509	-3.42608	0.000612359	0.00472861	FDR<0.05
ENSCAFG00845024482	150.475	-1.8137	0.300555	-6.03451	1.59442e-09	4.7271e-08	FDR<0.05
ENSCAFG00845003325	3.42902	-1.81269	1.43797	-1.26059	0.207456	0.423307	Not Sig
ENSCAFG00845019611	7.81392	-1.81239	1.00828	-1.7975	0.072257	0.205551	Not Sig
ENSCAFG00845004094	4.71064	-1.81192	1.49565	-1.21146	0.225718	0.445986	Not Sig
ENSCAFG00845014853	1.14693	-1.81168	2.09161	-0.866166	0.386399	#N/A	#N/A
ENSCAFG00845018497	0.45286	-1.81165	3.67213	-0.493351	0.621764	#N/A	#N/A
ENSCAFG00845021924	0.430831	-1.81143	3.70279	-0.489205	0.624696	#N/A	#N/A
ENSCAFG00845024894	642.016	-1.81134	0.455003	-3.98094	6.86429e-05	0.000741024	FDR<0.05
ENSCAFG00845021216	0.372349	-1.81069	3.80982	-0.475268	0.634596	#N/A	#N/A
ENSCAFG00845029010	0.319837	-1.81034	3.86468	-0.468433	0.639475	#N/A	#N/A
ENSCAFG00845015757	0.315856	-1.81019	3.88803	-0.465581	0.641516	#N/A	#N/A
ENSCAFG00845017366	0.326136	-1.81018	3.88988	-0.465356	0.641676	#N/A	#N/A
ENSCAFG00845007959	875.429	-1.8093	0.237523	-7.61736	2.58914e-14	1.55224e-12	FDR<0.05
ENSCAFG00845024073	0.565555	-1.80807	4.27402	-0.423038	0.672268	#N/A	#N/A
ENSCAFG00845016598	4.38286	-1.80752	1.66489	-1.08567	0.277627	0.510133	Not Sig
ENSCAFG00845009862	0.391439	-1.80714	4.49167	-0.40233	0.687441	#N/A	#N/A
ENSCAFG00845030370	0.366264	-1.80652	4.64909	-0.388574	0.697591	#N/A	#N/A
ENSCAFG00845023693	0.329065	-1.80624	4.72917	-0.381936	0.702509	#N/A	#N/A
ENSCAFG00845028502	41.9692	-1.80621	0.653335	-2.76461	0.00569911	0.0295825	FDR<0.05
ENSCAFG00845030188	0.309416	-1.80602	4.79363	-0.376755	0.706356	#N/A	#N/A
ENSCAFG00845003030	0.128914	-1.80594	4.82675	-0.374152	0.708291	#N/A	#N/A
ENSCAFG00845006237	0.128914	-1.80594	4.82675	-0.374152	0.708291	#N/A	#N/A
ENSCAFG00845012780	0.128914	-1.80594	4.82675	-0.374152	0.708291	#N/A	#N/A
ENSCAFG00845020612	0.128914	-1.80594	4.82675	-0.374152	0.708291	#N/A	#N/A
ENSCAFG00845025882	0.128914	-1.80594	4.82675	-0.374152	0.708291	#N/A	#N/A
ENSCAFG00845029804	0.128914	-1.80594	4.82675	-0.374152	0.708291	#N/A	#N/A
ENSCAFG00845005953	0.185215	-1.80593	4.82675	-0.37415	0.708293	#N/A	#N/A
ENSCAFG00845015677	0.193036	-1.80593	4.82675	-0.37415	0.708293	#N/A	#N/A
ENSCAFG00845019211	0.188574	-1.80593	4.82675	-0.37415	0.708293	#N/A	#N/A
ENSCAFG00845023110	0.189348	-1.80593	4.82675	-0.37415	0.708293	#N/A	#N/A
ENSCAFG00845025051	0.193036	-1.80593	4.82675	-0.37415	0.708293	#N/A	#N/A
ENSCAFG00845025635	0.188574	-1.80593	4.82675	-0.37415	0.708293	#N/A	#N/A
ENSCAFG00845026729	0.196813	-1.80593	4.82675	-0.37415	0.708293	#N/A	#N/A
ENSCAFG00845027623	0.248234	-1.80592	4.82675	-0.374148	0.708294	#N/A	#N/A
ENSCAFG00845017222	0.249782	-1.80592	4.82675	-0.374148	0.708294	#N/A	#N/A
ENSCAFG00845029869	0.264713	-1.80592	4.82675	-0.374148	0.708295	#N/A	#N/A
ENSCAFG00845006862	5.08059	-1.80457	0.811229	-2.22449	0.0261157	0.0975629	Not Sig
ENSCAFG00845002880	3.99426	-1.80297	0.915064	-1.97032	0.0488017	0.153689	Not Sig
ENSCAFG00845018933	1.20179	-1.80259	2.38559	-0.755619	0.449878	#N/A	#N/A
ENSCAFG00845030596	2.32396	-1.80209	1.44091	-1.25066	0.211059	0.428473	Not Sig
ENSCAFG00845000281	0.510692	-1.8018	3.5593	-0.506222	0.612701	#N/A	#N/A
ENSCAFG00845005715	159.764	-1.79752	0.381486	-4.71189	2.45435e-06	3.91708e-05	FDR<0.05
ENSCAFG00845016449	19.3164	-1.79531	0.568913	-3.15569	0.00160121	0.0106266	FDR<0.05
ENSCAFG00845003076	13.9435	-1.79342	0.591745	-3.03074	0.00243957	0.0149513	FDR<0.05
ENSCAFG00845030806	1.79561	-1.79191	1.6232	-1.10394	0.269621	0.500534	Not Sig
ENSCAFG00845011146	0.920225	-1.79185	2.68236	-0.668012	0.504126	#N/A	#N/A
ENSCAFG00845025868	0.586236	-1.79142	3.19747	-0.560261	0.575301	#N/A	#N/A
ENSCAFG00845017062	395.26	-1.78883	0.281996	-6.34346	2.24668e-10	7.76636e-09	FDR<0.05
ENSCAFG00845018820	59.1908	-1.78798	0.709838	-2.51886	0.0117734	0.0526079	Not Sig
ENSCAFG00845002633	0.875316	-1.78672	1.88668	-0.947018	0.343629	#N/A	#N/A
ENSCAFG00845019673	0.904418	-1.7825	3.05744	-0.583006	0.559889	#N/A	#N/A
ENSCAFG00845025242	17.3697	-1.78053	0.74287	-2.39682	0.0165381	0.0684922	Not Sig
ENSCAFG00845019086	11.6177	-1.78042	0.828714	-2.14841	0.0316808	0.112482	Not Sig
ENSCAFG00845019726	0.971507	-1.77777	3.32014	-0.535449	0.59234	#N/A	#N/A
ENSCAFG00845023943	40.7137	-1.77409	0.359409	-4.93615	7.96814e-07	1.41401e-05	FDR<0.05
ENSCAFG00845007914	853.292	-1.77317	0.324859	-5.45829	4.80736e-08	1.08933e-06	FDR<0.05
ENSCAFG00845020825	415.857	-1.77192	0.373283	-4.74685	2.06606e-06	3.3558e-05	FDR<0.05
ENSCAFG00845027170	0.674582	-1.77171	3.78417	-0.468189	0.63965	#N/A	#N/A
ENSCAFG00845021028	162.557	-1.77123	0.59708	-2.96648	0.00301229	0.0177837	FDR<0.05
ENSCAFG00845029239	12.1517	-1.77081	0.652538	-2.71372	0.00665321	0.0334348	FDR<0.05
ENSCAFG00845017119	7.67664	-1.77065	0.871577	-2.03155	0.0421993	0.138507	Not Sig
ENSCAFG00845013906	6.43092	-1.77061	1.07619	-1.64526	0.0999162	0.258411	Not Sig
ENSCAFG00845000614	2.78717	-1.77058	1.12399	-1.57527	0.115194	0.283828	Not Sig
ENSCAFG00845008455	301.618	-1.76928	0.290092	-6.09901	1.06727e-09	3.27788e-08	FDR<0.05
ENSCAFG00845013053	0.621323	-1.76905	4.05806	-0.435933	0.662885	#N/A	#N/A
ENSCAFG00845029579	0.603515	-1.76866	4.10275	-0.431091	0.666402	#N/A	#N/A
ENSCAFG00845030967	681.288	-1.76848	0.287612	-6.14884	7.80513e-10	2.46233e-08	FDR<0.05
ENSCAFG00845029070	26.5045	-1.76787	0.74863	-2.36148	0.0182022	0.0739143	Not Sig
ENSCAFG00845014113	1.45325	-1.76781	1.52503	-1.15919	0.246378	#N/A	#N/A
ENSCAFG00845020115	0.646941	-1.76757	4.23701	-0.417173	0.676552	#N/A	#N/A
ENSCAFG00845030783	0.546694	-1.76736	4.26607	-0.414282	0.678667	#N/A	#N/A
ENSCAFG00845000592	0.532825	-1.76695	4.32156	-0.408868	0.682636	#N/A	#N/A
ENSCAFG00845025829	19.0114	-1.76691	0.484316	-3.64826	0.000264018	0.00235817	FDR<0.05
ENSCAFG00845027954	4.62733	-1.76601	1.21659	-1.45161	0.14661	0.335206	Not Sig
ENSCAFG00845015357	0.969281	-1.76575	4.49798	-0.392564	0.694641	#N/A	#N/A
ENSCAFG00845019162	0.378132	-1.76508	4.60643	-0.383179	0.701587	#N/A	#N/A
ENSCAFG00845007155	0.359447	-1.76475	4.66433	-0.378349	0.705171	#N/A	#N/A
ENSCAFG00845002504	0.124811	-1.76388	4.83012	-0.365184	0.714974	#N/A	#N/A
ENSCAFG00845002557	0.124811	-1.76388	4.83012	-0.365184	0.714974	#N/A	#N/A
ENSCAFG00845003488	0.124811	-1.76388	4.83012	-0.365184	0.714974	#N/A	#N/A
ENSCAFG00845007159	0.124811	-1.76388	4.83012	-0.365184	0.714974	#N/A	#N/A
ENSCAFG00845007473	0.124811	-1.76388	4.83012	-0.365184	0.714974	#N/A	#N/A
ENSCAFG00845008132	0.124811	-1.76388	4.83012	-0.365184	0.714974	#N/A	#N/A
ENSCAFG00845008225	0.124811	-1.76388	4.83012	-0.365184	0.714974	#N/A	#N/A
ENSCAFG00845009677	0.124811	-1.76388	4.83012	-0.365184	0.714974	#N/A	#N/A
ENSCAFG00845009952	0.124811	-1.76388	4.83012	-0.365184	0.714974	#N/A	#N/A
ENSCAFG00845010646	0.124811	-1.76388	4.83012	-0.365184	0.714974	#N/A	#N/A
ENSCAFG00845011671	0.124811	-1.76388	4.83012	-0.365184	0.714974	#N/A	#N/A
ENSCAFG00845011990	0.124811	-1.76388	4.83012	-0.365184	0.714974	#N/A	#N/A
ENSCAFG00845012643	0.124811	-1.76388	4.83012	-0.365184	0.714974	#N/A	#N/A
ENSCAFG00845013755	0.124811	-1.76388	4.83012	-0.365184	0.714974	#N/A	#N/A
ENSCAFG00845014396	0.124811	-1.76388	4.83012	-0.365184	0.714974	#N/A	#N/A
ENSCAFG00845015047	0.124811	-1.76388	4.83012	-0.365184	0.714974	#N/A	#N/A
ENSCAFG00845017104	0.124811	-1.76388	4.83012	-0.365184	0.714974	#N/A	#N/A
ENSCAFG00845017397	0.124811	-1.76388	4.83012	-0.365184	0.714974	#N/A	#N/A
ENSCAFG00845017522	0.124811	-1.76388	4.83012	-0.365184	0.714974	#N/A	#N/A
ENSCAFG00845018670	0.124811	-1.76388	4.83012	-0.365184	0.714974	#N/A	#N/A
ENSCAFG00845021364	0.124811	-1.76388	4.83012	-0.365184	0.714974	#N/A	#N/A
ENSCAFG00845023114	0.124811	-1.76388	4.83012	-0.365184	0.714974	#N/A	#N/A
ENSCAFG00845023523	0.124811	-1.76388	4.83012	-0.365184	0.714974	#N/A	#N/A
ENSCAFG00845024117	0.124811	-1.76388	4.83012	-0.365184	0.714974	#N/A	#N/A
ENSCAFG00845024445	0.124811	-1.76388	4.83012	-0.365184	0.714974	#N/A	#N/A
ENSCAFG00845025740	0.124811	-1.76388	4.83012	-0.365184	0.714974	#N/A	#N/A
ENSCAFG00845026461	0.124811	-1.76388	4.83012	-0.365184	0.714974	#N/A	#N/A
ENSCAFG00845027081	0.124811	-1.76388	4.83012	-0.365184	0.714974	#N/A	#N/A
ENSCAFG00845028849	0.124811	-1.76388	4.83012	-0.365184	0.714974	#N/A	#N/A
ENSCAFG00845029442	0.124811	-1.76388	4.83012	-0.365184	0.714974	#N/A	#N/A
ENSCAFG00845002383	0.181112	-1.76387	4.83012	-0.365181	0.714976	#N/A	#N/A
ENSCAFG00845005253	0.188933	-1.76387	4.83012	-0.365181	0.714976	#N/A	#N/A
ENSCAFG00845005288	0.1937	-1.76387	4.83012	-0.365181	0.714976	#N/A	#N/A
ENSCAFG00845008135	0.19271	-1.76387	4.83012	-0.365181	0.714976	#N/A	#N/A
ENSCAFG00845010260	0.185245	-1.76387	4.83012	-0.365181	0.714976	#N/A	#N/A
ENSCAFG00845013934	0.187197	-1.76387	4.83012	-0.365181	0.714976	#N/A	#N/A
ENSCAFG00845016470	0.184471	-1.76387	4.83012	-0.365181	0.714976	#N/A	#N/A
ENSCAFG00845016479	0.184471	-1.76387	4.83012	-0.365181	0.714976	#N/A	#N/A
ENSCAFG00845021699	0.184471	-1.76387	4.83012	-0.365181	0.714976	#N/A	#N/A
ENSCAFG00845025654	0.181112	-1.76387	4.83012	-0.365181	0.714976	#N/A	#N/A
ENSCAFG00845029395	0.184471	-1.76387	4.83012	-0.365181	0.714976	#N/A	#N/A
ENSCAFG00845011274	0.244131	-1.76386	4.83012	-0.365179	0.714977	#N/A	#N/A
ENSCAFG00845002897	0.249559	-1.76386	4.83012	-0.365179	0.714978	#N/A	#N/A
ENSCAFG00845026652	0.249011	-1.76386	4.83012	-0.365179	0.714978	#N/A	#N/A
ENSCAFG00845015560	0.25237	-1.76386	4.83012	-0.365179	0.714978	#N/A	#N/A
ENSCAFG00845021086	0.273749	-1.76386	4.83012	-0.365179	0.714978	#N/A	#N/A
ENSCAFG00845024209	0.273749	-1.76386	4.83012	-0.365179	0.714978	#N/A	#N/A
ENSCAFG00845018978	0.293715	-1.76385	4.83012	-0.365178	0.714979	#N/A	#N/A
ENSCAFG00845030531	0.313578	-1.76385	4.83012	-0.365178	0.714979	#N/A	#N/A
ENSCAFG00845024972	0.321044	-1.76385	4.83012	-0.365178	0.714979	#N/A	#N/A
ENSCAFG00845002277	0.31203	-1.76385	4.83012	-0.365177	0.714979	#N/A	#N/A
ENSCAFG00845012147	0.308253	-1.76385	4.83012	-0.365177	0.714979	#N/A	#N/A
ENSCAFG00845025850	0.304565	-1.76385	4.83012	-0.365177	0.714979	#N/A	#N/A
ENSCAFG00845029776	0.358282	-1.76385	4.83012	-0.365177	0.714979	#N/A	#N/A
ENSCAFG00845002373	0.308065	-1.76385	4.83012	-0.365177	0.714979	#N/A	#N/A
ENSCAFG00845010111	0.374013	-1.76385	4.83012	-0.365177	0.714979	#N/A	#N/A
ENSCAFG00845026957	0.392295	-1.76384	4.83012	-0.365176	0.71498	#N/A	#N/A
ENSCAFG00845016429	0.397398	-1.76384	4.83012	-0.365175	0.714981	#N/A	#N/A
ENSCAFG00845004680	0.413035	-1.76383	4.83012	-0.365174	0.714982	#N/A	#N/A
ENSCAFG00845018881	0.737891	-1.76381	4.83012	-0.36517	0.714985	#N/A	#N/A
ENSCAFG00845012928	190.413	-1.76285	0.313762	-5.61843	1.92705e-08	4.77268e-07	FDR<0.05
ENSCAFG00845005400	953.373	-1.7624	0.343415	-5.13198	2.86703e-07	5.63248e-06	FDR<0.05
ENSCAFG00845025257	1.62451	-1.76231	1.74659	-1.009	0.312974	0.549726	Not Sig
ENSCAFG00845019267	9.8556	-1.76191	0.95982	-1.83567	0.0664064	0.193325	Not Sig
ENSCAFG00845019548	9.28402	-1.76097	0.825536	-2.13313	0.0329141	0.115465	Not Sig
ENSCAFG00845005783	1.26346	-1.75911	1.93345	-0.90983	0.362912	#N/A	#N/A
ENSCAFG00845017716	11.5465	-1.75539	0.72295	-2.4281	0.0151784	0.0639033	Not Sig
ENSCAFG00845023580	1.31979	-1.75517	2.0425	-0.859325	0.390161	#N/A	#N/A
ENSCAFG00845027351	8.31286	-1.75204	0.709808	-2.46832	0.0135749	0.0589265	Not Sig
ENSCAFG00845001427	18.2345	-1.75124	0.943833	-1.85545	0.0635313	0.186958	Not Sig
ENSCAFG00845028088	589.971	-1.74789	0.470248	-3.71695	0.000201644	0.00186249	FDR<0.05
ENSCAFG00845008950	336.773	-1.74658	0.289758	-6.02771	1.66294e-09	4.91233e-08	FDR<0.05
ENSCAFG00845019968	674.19	-1.74543	0.250152	-6.97749	3.00503e-12	1.31953e-10	FDR<0.05
ENSCAFG00845022391	1.09287	-1.74216	2.72821	-0.638575	0.5231	#N/A	#N/A
ENSCAFG00845030153	2.93655	-1.74202	1.54137	-1.13018	0.2584	0.487752	Not Sig
ENSCAFG00845022264	92.6052	-1.74202	0.233106	-7.47307	7.83475e-14	4.2859e-12	FDR<0.05
ENSCAFG00845027297	1.06957	-1.73999	2.07319	-0.839281	0.401312	#N/A	#N/A
ENSCAFG00845030176	497.98	-1.73867	0.34121	-5.09559	3.47659e-07	6.69243e-06	FDR<0.05
ENSCAFG00845006478	2.92336	-1.73761	1.10019	-1.57937	0.114252	0.282577	Not Sig
ENSCAFG00845026039	1.9114	-1.73579	2.50398	-0.693214	0.488175	0.705012	Not Sig
ENSCAFG00845020844	1465.37	-1.73576	1.03158	-1.68263	0.0924473	0.244783	Not Sig
ENSCAFG00845001896	116.95	-1.73505	0.4554	-3.80994	0.000138998	0.00135634	FDR<0.05
ENSCAFG00845022738	3.41327	-1.73373	1.40579	-1.23328	0.217472	0.435883	Not Sig
ENSCAFG00845006624	8.14322	-1.73212	1.14114	-1.51789	0.129041	0.307055	Not Sig
ENSCAFG00845004059	5.38469	-1.7299	1.0517	-1.64486	0.0999988	0.258501	Not Sig
ENSCAFG00845026970	8.04805	-1.72976	0.982098	-1.76129	0.0781886	0.217299	Not Sig
ENSCAFG00845029056	110.379	-1.72675	0.602965	-2.86377	0.00418637	0.023034	FDR<0.05
ENSCAFG00845023855	21.1441	-1.72462	0.567683	-3.03799	0.00238162	0.0146569	FDR<0.05
ENSCAFG00845023562	3.22226	-1.7226	1.08748	-1.58403	0.113187	0.280818	Not Sig
ENSCAFG00845005982	41.646	-1.72257	0.58801	-2.92949	0.0033952	0.0195956	FDR<0.05
ENSCAFG00845030765	378.804	-1.72231	0.438298	-3.92955	8.51048e-05	0.00089034	FDR<0.05
ENSCAFG00845019012	17.7438	-1.72093	0.642118	-2.68009	0.00736026	0.0361057	FDR<0.05
ENSCAFG00845002293	21.6669	-1.72089	0.701621	-2.45273	0.0141776	0.0608087	Not Sig
ENSCAFG00845026327	213.89	-1.71769	0.564976	-3.04029	0.0023635	0.0145675	FDR<0.05
ENSCAFG00845013721	98.3192	-1.71517	0.368183	-4.65847	3.18571e-06	4.9672e-05	FDR<0.05
ENSCAFG00845019733	26.0099	-1.70679	0.797934	-2.13901	0.0324351	0.11446	Not Sig
ENSCAFG00845017511	22.5741	-1.70011	0.742023	-2.29118	0.0219532	0.0858195	Not Sig
ENSCAFG00845020483	131.506	-1.69881	0.635447	-2.67341	0.00750849	0.0367045	FDR<0.05
ENSCAFG00845024067	421.043	-1.69533	0.321001	-5.28138	1.28214e-07	2.68095e-06	FDR<0.05
ENSCAFG00845030265	15.9337	-1.69489	0.768711	-2.20485	0.0274646	0.101275	Not Sig
ENSCAFG00845009528	2.52804	-1.69466	1.36051	-1.2456	0.212911	0.430351	Not Sig
ENSCAFG00845020649	32415.6	-1.69287	0.295398	-5.73081	9.99523e-09	2.61081e-07	FDR<0.05
ENSCAFG00845006830	4.10554	-1.6924	1.13229	-1.49466	0.135003	0.316103	Not Sig
ENSCAFG00845018808	9.36259	-1.6885	0.943226	-1.79014	0.073432	0.207812	Not Sig
ENSCAFG00845002932	393.873	-1.68753	0.323954	-5.20916	1.89695e-07	3.8767e-06	FDR<0.05
ENSCAFG00845002858	128.516	-1.68526	0.584632	-2.88259	0.00394415	0.0220132	FDR<0.05
ENSCAFG00845026414	2.03589	-1.68471	1.20084	-1.40294	0.160634	0.356533	Not Sig
ENSCAFG00845012132	4.04748	-1.68306	1.15154	-1.46158	0.143856	0.33124	Not Sig
ENSCAFG00845002865	14.5813	-1.6814	0.695794	-2.41652	0.0156695	0.0655465	Not Sig
ENSCAFG00845009396	57.2328	-1.68089	0.661324	-2.54171	0.0110313	0.0498841	FDR<0.05
ENSCAFG00845024433	10.7386	-1.6805	0.705512	-2.38195	0.0172212	0.07078	Not Sig
ENSCAFG00845027386	47.3491	-1.68033	0.405408	-4.14479	3.40119e-05	0.000402087	FDR<0.05
ENSCAFG00845021301	9.33915	-1.67999	0.742406	-2.26291	0.0236415	0.0908476	Not Sig
ENSCAFG00845020213	23.7725	-1.67972	0.593111	-2.83204	0.00462515	0.02499	FDR<0.05
ENSCAFG00845023661	1.50136	-1.67838	1.58162	-1.06118	0.288609	#N/A	#N/A
ENSCAFG00845010030	6926.02	-1.67801	0.178481	-9.40165	5.37142e-21	6.81792e-19	FDR<0.05
ENSCAFG00845003626	2.2303	-1.67701	1.94255	-0.863304	0.38797	0.620531	Not Sig
ENSCAFG00845011805	11.6129	-1.67681	0.660869	-2.53729	0.0111716	0.0503898	Not Sig
ENSCAFG00845005622	2.62381	-1.67556	1.47198	-1.1383	0.254995	0.484153	Not Sig
ENSCAFG00845008986	1804.41	-1.67553	0.682616	-2.45457	0.0141053	0.0605947	Not Sig
ENSCAFG00845014147	3.55792	-1.67368	1.27681	-1.31083	0.189914	0.399503	Not Sig
ENSCAFG00845023282	37.3292	-1.66989	0.688545	-2.42525	0.0152979	0.0642899	Not Sig
ENSCAFG00845025483	5.98252	-1.66869	1.07059	-1.55866	0.119077	0.290104	Not Sig
ENSCAFG00845015692	1.98467	-1.66735	1.50381	-1.10875	0.267538	0.498417	Not Sig
ENSCAFG00845016561	13.9087	-1.66731	0.711845	-2.34224	0.0191685	0.0768851	Not Sig
ENSCAFG00845016740	6.0514	-1.66641	0.842539	-1.97784	0.047947	0.151733	Not Sig
ENSCAFG00845018501	788.941	-1.6654	0.47865	-3.47937	0.000502595	0.00400278	FDR<0.05
ENSCAFG00845013655	1.37852	-1.66444	2.60768	-0.638282	0.52329	#N/A	#N/A
ENSCAFG00845009497	28.6724	-1.66423	0.929326	-1.79079	0.0733268	0.207641	Not Sig
ENSCAFG00845015568	64.7913	-1.66381	0.282018	-5.89965	3.64272e-09	1.0204e-07	FDR<0.05
ENSCAFG00845012561	2.81606	-1.66254	1.29968	-1.2792	0.200828	0.414351	Not Sig
ENSCAFG00845022113	5240.62	-1.66147	0.355287	-4.67643	2.91918e-06	4.59127e-05	FDR<0.05
ENSCAFG00845024168	98.8862	-1.65874	0.406892	-4.0766	4.56996e-05	0.000522138	FDR<0.05
ENSCAFG00845007096	0.296978	-1.65794	4.77747	-0.347034	0.728566	#N/A	#N/A
ENSCAFG00845010522	0.362177	-1.65793	4.77747	-0.347031	0.728568	#N/A	#N/A
ENSCAFG00845012341	0.360237	-1.65793	4.77747	-0.347031	0.728568	#N/A	#N/A
ENSCAFG00845007724	1.15486	-1.65768	2.17834	-0.760985	0.446666	#N/A	#N/A
ENSCAFG00845004456	26.9357	-1.65682	0.396047	-4.18339	2.87199e-05	0.000347699	FDR<0.05
ENSCAFG00845015620	296.491	-1.65662	0.293047	-5.65307	1.5761e-08	3.97005e-07	FDR<0.05
ENSCAFG00845024181	57.5596	-1.65589	0.282397	-5.8637	4.52658e-09	1.24439e-07	FDR<0.05
ENSCAFG00845019094	0.537044	-1.65504	4.21243	-0.392894	0.694397	#N/A	#N/A
ENSCAFG00845005101	8380.35	-1.65439	0.311065	-5.31847	1.04646e-07	2.22246e-06	FDR<0.05
ENSCAFG00845024512	15.5934	-1.6523	0.984546	-1.67823	0.0933018	0.246443	Not Sig
ENSCAFG00845009503	1332.6	-1.64955	0.499385	-3.30317	0.000955983	0.00689386	FDR<0.05
ENSCAFG00845026015	72.3322	-1.64929	0.54684	-3.01603	0.00256108	0.0155551	FDR<0.05
ENSCAFG00845027755	5.53987	-1.64605	0.81529	-2.01897	0.0434901	0.141799	Not Sig
ENSCAFG00845019613	2.42488	-1.64543	1.87286	-0.878564	0.379638	0.61379	Not Sig
ENSCAFG00845013448	3.34062	-1.6434	0.978115	-1.68017	0.0929233	0.245698	Not Sig
ENSCAFG00845014662	4.89176	-1.64235	1.29968	-1.26365	0.206355	0.421822	Not Sig
ENSCAFG00845010242	3.09673	-1.64212	1.78182	-0.921597	0.356739	0.592118	Not Sig
ENSCAFG00845002741	2.70775	-1.64178	1.52846	-1.07414	0.282759	0.516121	Not Sig
ENSCAFG00845019353	206.344	-1.63751	0.352421	-4.64646	3.37687e-06	5.20531e-05	FDR<0.05
ENSCAFG00845018623	2.55364	-1.63674	1.30965	-1.24975	0.21139	0.428878	Not Sig
ENSCAFG00845018650	3.42227	-1.63459	0.934466	-1.74922	0.0802522	0.221255	Not Sig
ENSCAFG00845006994	855.603	-1.63135	0.520468	-3.13438	0.00172216	0.0112913	FDR<0.05
ENSCAFG00845030448	73.0466	-1.63072	0.415971	-3.92027	8.84504e-05	0.000918832	FDR<0.05
ENSCAFG00845029298	1.14011	-1.62909	2.35307	-0.692327	0.488732	#N/A	#N/A
ENSCAFG00845016632	2.27471	-1.62856	1.70024	-0.957836	0.338145	0.575482	Not Sig
ENSCAFG00845023962	8.94119	-1.62851	0.986411	-1.65095	0.0987494	0.256742	Not Sig
ENSCAFG00845013250	151.712	-1.62818	0.228329	-7.13084	9.97603e-13	4.61768e-11	FDR<0.05
ENSCAFG00845023872	0.935791	-1.6278	2.48552	-0.654915	0.512523	#N/A	#N/A
ENSCAFG00845030415	12.7884	-1.62708	0.636538	-2.55614	0.010584	0.0483438	FDR<0.05
ENSCAFG00845022270	2.41992	-1.62694	1.45985	-1.11446	0.265083	0.495775	Not Sig
ENSCAFG00845015024	4.6862	-1.62679	0.881903	-1.84463	0.0650911	0.190307	Not Sig
ENSCAFG00845003908	106.966	-1.62666	0.409216	-3.97507	7.03593e-05	0.000756036	FDR<0.05
ENSCAFG00845004473	17.2007	-1.62486	0.59346	-2.73794	0.00618244	0.0314582	FDR<0.05
ENSCAFG00845014424	2.03582	-1.62413	1.56602	-1.03711	0.299685	0.534466	Not Sig
ENSCAFG00845004221	4.94689	-1.62359	1.20225	-1.35045	0.17687	0.381318	Not Sig
ENSCAFG00845008121	2.45235	-1.62256	1.22944	-1.31976	0.186916	0.395345	Not Sig
ENSCAFG00845026710	6.24983	-1.62162	1.3136	-1.23449	0.217021	0.435194	Not Sig
ENSCAFG00845006657	14.2698	-1.6216	0.663715	-2.44322	0.0145569	0.0619772	Not Sig
ENSCAFG00845008838	43.8043	-1.62045	0.58606	-2.76499	0.00569241	0.0295761	FDR<0.05
ENSCAFG00845025367	11.5811	-1.61981	0.626693	-2.5847	0.00974637	0.0453859	FDR<0.05
ENSCAFG00845011673	98.4768	-1.61923	0.372342	-4.34878	1.36895e-05	0.000182606	FDR<0.05
ENSCAFG00845017188	297.592	-1.61846	0.45546	-3.55346	0.000380192	0.00318237	FDR<0.05
ENSCAFG00845009203	2.117	-1.61765	1.49046	-1.08533	0.277774	0.5102	Not Sig
ENSCAFG00845002878	4.65367	-1.61739	0.993436	-1.62808	0.103508	0.264543	Not Sig
ENSCAFG00845027737	4.55014	-1.61657	1.16248	-1.39062	0.164341	0.362068	Not Sig
ENSCAFG00845025666	100.678	-1.61651	0.754009	-2.14389	0.032042	0.113442	Not Sig
ENSCAFG00845015271	61.5729	-1.61533	0.641023	-2.51993	0.0117378	0.0524921	Not Sig
ENSCAFG00845006384	75.8029	-1.61445	1.00736	-1.60266	0.10901	0.273949	Not Sig
ENSCAFG00845002961	27.479	-1.61443	0.598955	-2.69541	0.00703023	0.0347596	FDR<0.05
ENSCAFG00845015658	7.32554	-1.61429	1.0014	-1.61204	0.106953	0.270453	Not Sig
ENSCAFG00845026775	42.9904	-1.61338	0.326495	-4.94151	7.75212e-07	1.37799e-05	FDR<0.05
ENSCAFG00845003309	21.7004	-1.6122	0.824265	-1.95592	0.0504742	0.157538	Not Sig
ENSCAFG00845024060	907.691	-1.61155	0.407179	-3.95784	7.5631e-05	0.000804173	FDR<0.05
ENSCAFG00845014019	5.49639	-1.61142	1.03965	-1.54996	0.121151	0.293528	Not Sig
ENSCAFG00845006881	15.7585	-1.61024	0.535105	-3.0092	0.00261935	0.0158262	FDR<0.05
ENSCAFG00845009745	654.97	-1.60958	0.187533	-8.58293	9.24835e-18	8.44146e-16	FDR<0.05
ENSCAFG00845023920	67.0028	-1.60929	0.587725	-2.73816	0.00617834	0.031457	FDR<0.05
ENSCAFG00845012391	6.43102	-1.60915	1.10851	-1.45163	0.146603	0.335206	Not Sig
ENSCAFG00845029840	5682.92	-1.6088	0.463374	-3.47192	0.000516747	0.00409341	FDR<0.05
ENSCAFG00845023468	82.8301	-1.60759	0.531679	-3.02361	0.00249776	0.0152561	FDR<0.05
ENSCAFG00845012236	51.3051	-1.60715	1.21762	-1.31991	0.186865	0.395345	Not Sig
ENSCAFG00845018529	1.68648	-1.6071	1.75752	-0.914414	0.360499	0.595551	Not Sig
ENSCAFG00845018594	619.182	-1.60633	0.239552	-6.70556	2.00635e-11	7.89278e-10	FDR<0.05
ENSCAFG00845012661	44.0221	-1.6063	0.587777	-2.73285	0.00627896	0.0318	FDR<0.05
ENSCAFG00845011759	78.4856	-1.60458	0.415619	-3.8607	0.000113065	0.00113463	FDR<0.05
ENSCAFG00845013003	7.2251	-1.60221	0.88327	-1.81395	0.0696847	0.200419	Not Sig
ENSCAFG00845012691	4.42549	-1.60178	1.63357	-0.980539	0.32682	0.564097	Not Sig
ENSCAFG00845024633	24.6956	-1.59988	0.725365	-2.20563	0.0274101	0.101145	Not Sig
ENSCAFG00845007654	96.2449	-1.59975	0.355862	-4.49543	6.94297e-06	9.93426e-05	FDR<0.05
ENSCAFG00845003727	1.63422	-1.59962	1.60464	-0.996873	0.318826	0.556029	Not Sig
ENSCAFG00845002391	5.15778	-1.59907	1.18286	-1.35186	0.176419	0.380647	Not Sig
ENSCAFG00845025873	648.479	-1.59887	0.37592	-4.25322	2.10722e-05	0.000268308	FDR<0.05
ENSCAFG00845024046	5839.9	-1.59846	0.342898	-4.66162	3.13737e-06	4.90123e-05	FDR<0.05
ENSCAFG00845020568	4.37618	-1.59767	1.12375	-1.42174	0.155102	0.348023	Not Sig
ENSCAFG00845008370	1119.38	-1.59758	0.34052	-4.69159	2.71095e-06	4.29287e-05	FDR<0.05
ENSCAFG00845025090	3.41222	-1.59735	1.67769	-0.952114	0.341039	0.578258	Not Sig
ENSCAFG00845011119	0.342694	-1.59694	4.63374	-0.344634	0.730369	#N/A	#N/A
ENSCAFG00845012695	0.615283	-1.59504	2.65461	-0.600857	0.547935	#N/A	#N/A
ENSCAFG00845025816	4653.72	-1.59478	0.271568	-5.87247	4.2934e-09	1.19035e-07	FDR<0.05
ENSCAFG00845025535	1749.28	-1.59448	0.215351	-7.40409	1.32057e-13	6.96601e-12	FDR<0.05
ENSCAFG00845022857	0.470478	-1.59222	3.58646	-0.443952	0.657077	#N/A	#N/A
ENSCAFG00845026563	0.971187	-1.58962	1.82008	-0.873379	0.382456	#N/A	#N/A
ENSCAFG00845003543	2.37854	-1.58816	1.66748	-0.952432	0.340878	0.578103	Not Sig
ENSCAFG00845005540	0.534187	-1.58687	3.00028	-0.528907	0.59687	#N/A	#N/A
ENSCAFG00845023819	713.119	-1.58685	0.377686	-4.20151	2.65137e-05	0.000324863	FDR<0.05
ENSCAFG00845001314	133.578	-1.58659	0.261263	-6.07277	1.25726e-09	3.80386e-08	FDR<0.05
ENSCAFG00845013277	4.58027	-1.5865	1.10128	-1.4406	0.149699	0.339639	Not Sig
ENSCAFG00845005872	1.62442	-1.58628	1.63829	-0.96825	0.332919	0.570142	Not Sig
ENSCAFG00845015121	0.867418	-1.58595	2.69015	-0.58954	0.555499	#N/A	#N/A
ENSCAFG00845021711	10.7924	-1.58518	0.728878	-2.17482	0.0296439	0.10698	Not Sig
ENSCAFG00845011117	2349.2	-1.58473	0.256129	-6.18722	6.12335e-10	1.97002e-08	FDR<0.05
ENSCAFG00845019822	296.671	-1.5844	0.203506	-7.78551	6.94335e-15	4.60443e-13	FDR<0.05
ENSCAFG00845030389	1.49574	-1.58394	1.84121	-0.860268	0.389641	#N/A	#N/A
ENSCAFG00845013587	3.6908	-1.58281	1.20821	-1.31004	0.190181	0.39988	Not Sig
ENSCAFG00845006252	470.775	-1.58157	0.31859	-4.96428	6.89569e-07	1.23795e-05	FDR<0.05
ENSCAFG00845020025	8.25821	-1.58127	0.986776	-1.60246	0.109054	0.274018	Not Sig
ENSCAFG00845018217	3.61176	-1.58082	1.15705	-1.36625	0.171861	0.373492	Not Sig
ENSCAFG00845026874	34.9019	-1.58076	0.844596	-1.87162	0.0612596	0.18192	Not Sig
ENSCAFG00845010130	6.33176	-1.58036	0.974363	-1.62194	0.104816	0.26667	Not Sig
ENSCAFG00845010698	4.18496	-1.5802	1.13963	-1.38658	0.165569	0.364004	Not Sig
ENSCAFG00845024897	0.800166	-1.5778	1.91115	-0.825577	0.409044	#N/A	#N/A
[truncated: 19,024 more rows]
