# Supplementary material for: PATJ inhibits histone deacetylase 7 to control tight junction formation and cell polarity
Source: Cell Mol Life Sci. 2023 Oct 25;80(11):333. doi: 10.1007/s00018-023-04994-3 (PMC10600057; doi:10.1007/s00018-023-04994-3)
Supplement: Supplementary file 2 — Fold changes of RNAs isolated from MDCK∆PATJ + HDAC7-shRNA cells versus MDCK∆PATJ cells. Isolation and RNAseq was performed as described in Materials and Methods section. (XLSX 2044 KB) [file 18_2023_4994_MOESM2_ESM.xlsx]

## Sheet: diff_genes_annotation
	baseMean	log2FoldChange	lfcSE	stat	pvalue	padj	sig
ENSCAFG00845025294	20.1141	-9.15897	4.71237	-1.9436	0.0519434	0.240708	Not Sig
ENSCAFG00845024902	17.7378	-8.98249	4.71246	-1.90611	0.0566355	0.25475	Not Sig
ENSCAFG00845024882	33.0063	-7.78108	1.19405	-6.51653	7.19545e-11	6.08877e-09	FDR<0.05
ENSCAFG00845026540	18.6614	-7.15003	3.16877	-2.25641	0.0240451	0.144743	Not Sig
ENSCAFG00845012322	37.6439	-7.10916	1.27868	-5.55975	2.70159e-08	1.35231e-06	FDR<0.05
ENSCAFG00845001931	224.212	-6.93097	0.941626	-7.36065	1.83022e-13	2.47797e-11	FDR<0.05
ENSCAFG00845029831	246.182	-6.81504	0.445494	-15.2977	7.91767e-53	1.60798e-49	FDR<0.05
ENSCAFG00845025571	3.53523	-6.63265	4.71589	-1.40645	0.159592	0.46552	Not Sig
ENSCAFG00845003447	28.2086	-6.47557	0.845526	-7.65864	1.87917e-14	3.1154e-12	FDR<0.05
ENSCAFG00845001024	6.46922	-6.42784	1.71373	-3.75079	0.000176277	0.00305466	FDR<0.05
ENSCAFG00845003240	8.20107	-5.97414	1.45133	-4.11633	3.84951e-05	0.000872287	FDR<0.05
ENSCAFG00845003896	2.86159	-5.97206	1.77135	-3.37148	0.000747652	0.0102162	FDR<0.05
ENSCAFG00845024495	4.77193	-5.93507	1.4685	-4.04158	5.30919e-05	0.00113672	FDR<0.05
ENSCAFG00845014421	38.326	-5.89674	0.784362	-7.51788	5.56725e-14	8.2753e-12	FDR<0.05
ENSCAFG00845004139	15.6695	-5.86241	1.16002	-5.05369	4.33346e-07	1.61481e-05	FDR<0.05
ENSCAFG00845026768	28.9401	-5.79825	1.11199	-5.21432	1.8449e-07	7.40101e-06	FDR<0.05
ENSCAFG00845005239	1.90794	-5.76656	3.31855	-1.73767	0.0822683	0.318851	Not Sig
ENSCAFG00845001092	1.82099	-5.47789	2.29086	-2.3912	0.0167935	0.11359	Not Sig
ENSCAFG00845017078	6.23609	-5.47225	1.61112	-3.39655	0.000682402	0.00950785	FDR<0.05
ENSCAFG00845013723	16.6598	-5.4245	0.872325	-6.21843	5.02141e-10	3.47161e-08	FDR<0.05
ENSCAFG00845002274	1.48982	-5.34715	3.01166	-1.77548	0.075818	#N/A	#N/A
ENSCAFG00845029309	5.53296	-5.2978	1.79033	-2.95911	0.00308527	0.031446	FDR<0.05
ENSCAFG00845001798	2.49636	-5.15809	2.32031	-2.22302	0.0262147	0.154203	Not Sig
ENSCAFG00845007113	2.3837	-5.0827	2.3332	-2.17843	0.0293743	0.166229	Not Sig
ENSCAFG00845013468	2.29902	-4.98199	2.39659	-2.07879	0.0376371	0.195928	Not Sig
ENSCAFG00845030395	1.04999	-4.90478	4.72574	-1.03788	0.299324	#N/A	#N/A
ENSCAFG00845018749	1.02615	-4.8708	3.92092	-1.24226	0.214141	#N/A	#N/A
ENSCAFG00845022125	6.314	-4.86611	1.33821	-3.63629	0.000276591	0.00444049	FDR<0.05
ENSCAFG00845002007	385.389	-4.86263	0.499569	-9.73365	2.16669e-22	7.18413e-20	FDR<0.05
ENSCAFG00845007515	11.7909	-4.83432	1.01466	-4.76445	1.89368e-06	6.22805e-05	FDR<0.05
ENSCAFG00845008874	0.994845	-4.82696	3.92216	-1.23069	0.21844	#N/A	#N/A
ENSCAFG00845005247	2.11768	-4.80285	2.97444	-1.61471	0.106374	0.373618	Not Sig
ENSCAFG00845007075	22.7408	-4.71268	0.711077	-6.62753	3.41357e-11	3.12779e-09	FDR<0.05
ENSCAFG00845011106	4.52357	-4.45015	1.48793	-2.99083	0.00278216	0.028994	FDR<0.05
ENSCAFG00845029930	4.38164	-4.41561	1.5929	-2.77205	0.00557039	0.0492931	FDR<0.05
ENSCAFG00845006805	0.746706	-4.41237	4.73147	-0.932557	0.351049	#N/A	#N/A
ENSCAFG00845009631	2.26708	-4.34924	1.85021	-2.35067	0.0187396	0.123115	Not Sig
ENSCAFG00845004068	4.26694	-4.33751	1.64217	-2.64132	0.00825825	0.0671195	Not Sig
ENSCAFG00845014912	4.55816	-4.33069	1.43779	-3.01205	0.00259488	0.0273228	FDR<0.05
ENSCAFG00845024354	1.05451	-4.27791	2.19858	-1.94576	0.0516834	#N/A	#N/A
ENSCAFG00845002605	1.89582	-4.24119	1.83302	-2.31377	0.0206804	0.13135	Not Sig
ENSCAFG00845030401	3.99155	-4.22765	1.72195	-2.45516	0.0140822	0.0998662	Not Sig
ENSCAFG00845000916	324.978	-4.22576	0.611422	-6.91137	4.79979e-12	5.06378e-10	FDR<0.05
ENSCAFG00845022167	62.5444	-4.20116	0.80055	-5.24784	1.53893e-07	6.29799e-06	FDR<0.05
ENSCAFG00845027711	5.40228	-4.20053	1.12287	-3.74087	0.000183386	0.0031429	FDR<0.05
ENSCAFG00845003232	31.7576	-4.16334	0.547684	-7.60172	2.92227e-14	4.65472e-12	FDR<0.05
ENSCAFG00845028178	605.141	-4.15171	0.535232	-7.75685	8.70678e-15	1.52107e-12	FDR<0.05
ENSCAFG00845023984	0.59427	-4.08374	4.70536	-0.867891	0.385454	#N/A	#N/A
ENSCAFG00845004981	0.72611	-4.08097	4.64447	-0.878672	0.379579	#N/A	#N/A
ENSCAFG00845008566	1.71801	-4.07025	1.79749	-2.26441	0.0235492	0.142738	Not Sig
ENSCAFG00845031120	2.31221	-3.98307	1.54118	-2.58443	0.0097539	0.0758964	Not Sig
ENSCAFG00845018113	3.20664	-3.9049	2.30589	-1.69345	0.0903705	0.339323	Not Sig
ENSCAFG00845024734	1.50106	-3.89969	2.22797	-1.75033	0.0800607	#N/A	#N/A
ENSCAFG00845014384	147.56	-3.88225	1.0224	-3.79719	0.000146348	0.00262731	FDR<0.05
ENSCAFG00845027780	46.3393	-3.87522	1.43479	-2.7009	0.00691515	0.0586687	Not Sig
ENSCAFG00845025048	4.49888	-3.86934	1.37813	-2.80767	0.00499013	0.0452173	FDR<0.05
ENSCAFG00845030216	1.92674	-3.85303	2.33217	-1.65213	0.0985088	0.3573	Not Sig
ENSCAFG00845002103	1.90838	-3.85045	2.13928	-1.79988	0.0718792	0.294681	Not Sig
ENSCAFG00845025471	94.274	-3.84155	0.503956	-7.62279	2.48247e-14	4.03328e-12	FDR<0.05
ENSCAFG00845023612	59.1699	-3.83461	0.859217	-4.46291	8.08525e-06	0.000223403	FDR<0.05
ENSCAFG00845023643	61.2547	-3.80653	0.825794	-4.60954	4.03568e-06	0.000120529	FDR<0.05
ENSCAFG00845009729	14.0035	-3.79959	0.763906	-4.9739	6.56189e-07	2.39575e-05	FDR<0.05
ENSCAFG00845003670	9.84303	-3.78972	0.88462	-4.28401	1.83554e-05	0.000458096	FDR<0.05
ENSCAFG00845008434	0.714288	-3.74761	2.27431	-1.6478	0.0993937	#N/A	#N/A
ENSCAFG00845022418	1744.76	-3.74028	0.829585	-4.50862	6.52513e-06	0.000185989	FDR<0.05
ENSCAFG00845028809	1695.71	-3.73795	0.339238	-11.0187	3.10564e-28	1.62766e-25	FDR<0.05
ENSCAFG00845014833	0.687548	-3.73666	2.60027	-1.43703	0.150709	#N/A	#N/A
ENSCAFG00845009857	5.14377	-3.72908	1.60381	-2.32514	0.0200645	0.128696	Not Sig
ENSCAFG00845004281	0.459019	-3.7116	4.74384	-0.782404	0.433977	#N/A	#N/A
ENSCAFG00845018366	0.519757	-3.70662	4.74395	-0.781336	0.434605	#N/A	#N/A
ENSCAFG00845026511	12.1659	-3.66537	0.776232	-4.722	2.33533e-06	7.39611e-05	FDR<0.05
ENSCAFG00845027759	21.9709	-3.66048	1.67972	-2.17923	0.0293149	0.166124	Not Sig
ENSCAFG00845000499	11.2433	-3.62456	1.09699	-3.30411	0.000952794	0.0125128	FDR<0.05
ENSCAFG00845029488	34.7722	-3.60953	0.94582	-3.8163	0.00013547	0.0024592	FDR<0.05
ENSCAFG00845010252	50.5656	-3.60805	0.684372	-5.27205	1.34908e-07	5.60575e-06	FDR<0.05
ENSCAFG00845025398	0.422703	-3.58964	4.74667	-0.756244	0.449503	#N/A	#N/A
ENSCAFG00845017679	0.545298	-3.57084	4.74713	-0.752209	0.451925	#N/A	#N/A
ENSCAFG00845011893	1.54536	-3.56119	2.3199	-1.53507	0.124768	#N/A	#N/A
ENSCAFG00845026141	376.023	-3.55606	0.244102	-14.5679	4.49439e-48	7.30204e-45	FDR<0.05
ENSCAFG00845021723	0.534213	-3.55147	4.06768	-0.873094	0.382612	#N/A	#N/A
ENSCAFG00845030493	0.410226	-3.54772	4.7477	-0.747249	0.454913	#N/A	#N/A
ENSCAFG00845007800	5.60618	-3.54376	1.65135	-2.14597	0.0318751	0.175491	Not Sig
ENSCAFG00845000292	1.65747	-3.53846	1.67708	-2.10989	0.0348675	0.18604	Not Sig
ENSCAFG00845021501	17.7857	-3.53438	2.74592	-1.28714	#N/A	#N/A	#N/A
ENSCAFG00845000925	1.07002	-3.53415	1.86029	-1.89979	0.0574609	#N/A	#N/A
ENSCAFG00845022529	1.31109	-3.53244	2.286	-1.54525	0.122286	#N/A	#N/A
ENSCAFG00845027148	1.13419	-3.51941	2.30303	-1.52816	0.126472	#N/A	#N/A
ENSCAFG00845028729	7.22261	-3.50565	1.24975	-2.80509	0.00503028	0.0454797	FDR<0.05
ENSCAFG00845012839	0.397749	-3.50462	4.74879	-0.738002	0.460513	#N/A	#N/A
ENSCAFG00845021256	1.10279	-3.49747	1.99818	-1.75033	0.0800618	#N/A	#N/A
ENSCAFG00845029257	89.704	-3.4557	0.525613	-6.57462	4.8777e-11	4.30696e-09	FDR<0.05
ENSCAFG00845025061	0.62524	-3.44838	4.10957	-0.83911	0.401407	#N/A	#N/A
ENSCAFG00845030376	1.78258	-3.44188	1.64561	-2.09155	0.0364785	0.191926	Not Sig
ENSCAFG00845010687	5.81985	-3.43512	0.918181	-3.74122	0.000183127	0.0031429	FDR<0.05
ENSCAFG00845007917	13.7433	-3.42589	0.750743	-4.56333	5.03488e-06	0.000147596	FDR<0.05
ENSCAFG00845010862	1.41203	-3.41694	1.71783	-1.98911	0.0466894	#N/A	#N/A
ENSCAFG00845014146	12.7907	-3.40633	0.788426	-4.32042	1.55733e-05	0.000399715	FDR<0.05
ENSCAFG00845001628	5.64839	-3.39543	0.973429	-3.48812	0.000486437	0.00716345	FDR<0.05
ENSCAFG00845013926	1.36913	-3.37657	3.85064	-0.876884	0.380549	#N/A	#N/A
ENSCAFG00845001466	1.79294	-3.33105	1.87928	-1.77251	0.0763092	0.304768	Not Sig
ENSCAFG00845019831	43.3136	-3.33028	0.51321	-6.48911	8.63476e-11	7.23139e-09	FDR<0.05
ENSCAFG00845023804	1.33635	-3.32875	2.87093	-1.15947	0.246265	#N/A	#N/A
ENSCAFG00845012022	0.477064	-3.32623	4.75366	-0.69972	0.484102	#N/A	#N/A
ENSCAFG00845006328	0.686356	-3.30022	2.80625	-1.17603	0.239584	#N/A	#N/A
ENSCAFG00845002122	64.5737	-3.29951	0.593771	-5.55688	2.74646e-08	1.36458e-06	FDR<0.05
ENSCAFG00845023234	1.94179	-3.28929	1.60286	-2.05214	0.0401565	0.204714	Not Sig
ENSCAFG00845001536	0.62217	-3.28409	2.47959	-1.32445	0.185354	#N/A	#N/A
ENSCAFG00845010120	0.407461	-3.28093	4.755	-0.689997	0.490196	#N/A	#N/A
ENSCAFG00845020146	1.61389	-3.27592	1.98496	-1.65037	0.0988667	0.358095	Not Sig
ENSCAFG00845012983	3.03009	-3.2741	1.80688	-1.81202	0.0699826	0.290704	Not Sig
ENSCAFG00845016427	0.338128	-3.26939	4.75534	-0.68752	0.491755	#N/A	#N/A
ENSCAFG00845015675	0.782848	-3.26917	3.39507	-0.962916	0.335589	#N/A	#N/A
ENSCAFG00845023811	1.67777	-3.26804	2.2335	-1.46319	0.143414	0.439074	Not Sig
ENSCAFG00845001489	0.336951	-3.2645	4.75549	-0.68647	0.492417	#N/A	#N/A
ENSCAFG00845023690	9.41575	-3.2577	0.813761	-4.00327	6.24739e-05	0.00128809	FDR<0.05
ENSCAFG00845011064	0.711904	-3.25664	4.60032	-0.707915	0.478998	#N/A	#N/A
ENSCAFG00845003486	10.4318	-3.25416	1.18874	-2.73748	0.0061911	0.0538185	Not Sig
ENSCAFG00845007144	0.458898	-3.25286	4.75584	-0.683972	0.493993	#N/A	#N/A
ENSCAFG00845022227	0.334126	-3.25285	4.75584	-0.683968	0.493995	#N/A	#N/A
ENSCAFG00845000751	0.788937	-3.23667	3.96207	-0.816914	0.413977	#N/A	#N/A
ENSCAFG00845006262	0.330124	-3.23612	4.75636	-0.680378	0.496265	#N/A	#N/A
ENSCAFG00845020978	0.330124	-3.23612	4.75636	-0.680378	0.496265	#N/A	#N/A
ENSCAFG00845017368	1.02735	-3.23552	2.33867	-1.38349	0.166516	#N/A	#N/A
ENSCAFG00845006018	0.503232	-3.20288	4.21466	-0.759937	0.447292	#N/A	#N/A
ENSCAFG00845025465	16.3957	-3.20242	0.691124	-4.63364	3.59289e-06	0.000108703	FDR<0.05
ENSCAFG00845000749	0.32212	-3.20213	4.75742	-0.673081	0.500896	#N/A	#N/A
ENSCAFG00845011201	0.32212	-3.20213	4.75742	-0.673081	0.500896	#N/A	#N/A
ENSCAFG00845017623	0.696804	-3.18634	3.98813	-0.798956	0.424316	#N/A	#N/A
ENSCAFG00845002410	0.394569	-3.18486	4.75797	-0.669374	0.503257	#N/A	#N/A
ENSCAFG00845002934	0.739632	-3.16007	2.99247	-1.05601	0.290964	#N/A	#N/A
ENSCAFG00845027520	1.87942	-3.15237	1.81514	-1.73671	0.0824381	0.31905	Not Sig
ENSCAFG00845010174	2.42628	-3.1519	1.47563	-2.13597	0.0326819	0.178482	Not Sig
ENSCAFG00845010397	5.36431	-3.14034	1.20613	-2.60366	0.00922346	0.0728506	Not Sig
ENSCAFG00845004093	1.86169	-3.13998	1.6859	-1.8625	0.0625331	0.270601	Not Sig
ENSCAFG00845018189	0.871026	-3.0913	3.10404	-0.995895	0.319301	#N/A	#N/A
ENSCAFG00845004046	1.89375	-3.08361	1.87494	-1.64465	0.100042	0.360957	Not Sig
ENSCAFG00845005764	6.30646	-3.07927	1.29104	-2.38511	0.0170741	0.115013	Not Sig
ENSCAFG00845009399	1.90255	-3.06617	2.17899	-1.40715	0.159383	0.465443	Not Sig
ENSCAFG00845004176	52.6204	-3.06609	0.783838	-3.91164	9.16702e-05	0.00180311	FDR<0.05
ENSCAFG00845025701	21.5316	-3.03634	0.581373	-5.2227	1.76334e-07	7.11808e-06	FDR<0.05
ENSCAFG00845025606	3.79663	-3.02426	1.31767	-2.29516	0.0217241	0.135179	Not Sig
ENSCAFG00845000822	1.29722	-3.01986	2.13182	-1.41657	0.15661	#N/A	#N/A
ENSCAFG00845017030	0.60914	-3.00764	4.73858	-0.634712	0.525616	#N/A	#N/A
ENSCAFG00845013747	0.511154	-3.00372	4.76413	-0.630487	0.528376	#N/A	#N/A
ENSCAFG00845008127	0.358253	-3.00371	4.76413	-0.630483	0.528378	#N/A	#N/A
ENSCAFG00845014988	0.281802	-3.0037	4.76413	-0.630481	0.52838	#N/A	#N/A
ENSCAFG00845022611	0.281802	-3.0037	4.76413	-0.630481	0.52838	#N/A	#N/A
ENSCAFG00845019287	0.819239	-3.00211	3.89031	-0.77169	0.440298	#N/A	#N/A
ENSCAFG00845023873	0.99832	-2.99613	2.69452	-1.11193	0.266167	#N/A	#N/A
ENSCAFG00845020670	1.05539	-2.99382	1.95499	-1.53138	0.125676	#N/A	#N/A
ENSCAFG00845000646	0.355428	-2.98982	4.76464	-0.627502	0.53033	#N/A	#N/A
ENSCAFG00845025266	0.278977	-2.98981	4.76464	-0.6275	0.530331	#N/A	#N/A
ENSCAFG00845023118	0.276152	-2.9758	4.76515	-0.624492	0.532305	#N/A	#N/A
ENSCAFG00845004169	1464.09	-2.97553	0.56646	-5.25286	1.49756e-07	6.1597e-06	FDR<0.05
ENSCAFG00845028312	0.721408	-2.97388	3.35437	-0.886568	0.375312	#N/A	#N/A
ENSCAFG00845013072	0.363479	-2.96984	4.76537	-0.623213	0.533144	#N/A	#N/A
ENSCAFG00845021902	0.780545	-2.96947	3.01975	-0.983349	0.325436	#N/A	#N/A
ENSCAFG00845022199	259.064	-2.96866	0.571356	-5.19581	2.03835e-07	8.07732e-06	FDR<0.05
ENSCAFG00845003732	0.341227	-2.96168	4.76568	-0.62146	0.534297	#N/A	#N/A
ENSCAFG00845026645	1.5258	-2.96133	1.87729	-1.57745	0.114692	#N/A	#N/A
ENSCAFG00845013112	0.902527	-2.9581	2.46011	-1.20242	0.229199	#N/A	#N/A
ENSCAFG00845026120	0.973431	-2.95638	2.37967	-1.24235	0.214107	#N/A	#N/A
ENSCAFG00845001221	0.328452	-2.95559	4.59727	-0.642902	0.520288	#N/A	#N/A
ENSCAFG00845005233	0.338659	-2.95558	4.55494	-0.648873	0.516421	#N/A	#N/A
ENSCAFG00845020191	0.911977	-2.95259	2.40883	-1.22573	0.220299	#N/A	#N/A
ENSCAFG00845006397	1.34877	-2.94798	1.78877	-1.64804	0.0993436	#N/A	#N/A
ENSCAFG00845005184	0.270502	-2.94741	4.76621	-0.618396	0.536314	#N/A	#N/A
ENSCAFG00845029589	0.592632	-2.94735	4.1843	-0.704383	0.481194	#N/A	#N/A
ENSCAFG00845014592	0.761315	-2.94059	2.20822	-1.33166	0.182973	#N/A	#N/A
ENSCAFG00845022878	0.330554	-2.93524	4.76667	-0.615784	0.538037	#N/A	#N/A
ENSCAFG00845026277	0.268148	-2.93523	4.76667	-0.615781	0.538039	#N/A	#N/A
ENSCAFG00845013784	0.2665	-2.92688	4.76699	-0.61399	0.539222	#N/A	#N/A
ENSCAFG00845026679	0.2665	-2.92688	4.76699	-0.61399	0.539222	#N/A	#N/A
ENSCAFG00845023542	0.583585	-2.92256	2.80572	-1.04164	0.297578	#N/A	#N/A
ENSCAFG00845005313	0.576653	-2.92187	4.74023	-0.616399	0.537631	#N/A	#N/A
ENSCAFG00845022938	0.457423	-2.92156	3.4955	-0.835806	0.403264	#N/A	#N/A
ENSCAFG00845020007	23.3798	-2.91058	0.784996	-3.70777	0.000209096	0.0035204	FDR<0.05
ENSCAFG00845013055	0.785849	-2.90954	2.82635	-1.02943	0.303277	#N/A	#N/A
ENSCAFG00845020169	0.585495	-2.90676	4.10517	-0.708072	0.478901	#N/A	#N/A
ENSCAFG00845011778	0.387309	-2.90611	4.76779	-0.609531	0.542172	#N/A	#N/A
ENSCAFG00845018399	0.262498	-2.90609	4.76779	-0.609527	0.542175	#N/A	#N/A
ENSCAFG00845009801	1.04047	-2.89633	2.25673	-1.28342	0.199345	#N/A	#N/A
ENSCAFG00845000259	3.38957	-2.89487	1.31004	-2.20976	0.027122	0.157833	Not Sig
ENSCAFG00845006870	1.22343	-2.89077	2.82052	-1.02491	0.305407	#N/A	#N/A
ENSCAFG00845017863	474.562	-2.88702	0.282516	-10.219	1.63063e-24	6.46168e-22	FDR<0.05
ENSCAFG00845018466	7.24041	-2.88376	1.04583	-2.7574	0.00582638	0.0512236	Not Sig
ENSCAFG00845004658	342.003	-2.87661	0.42085	-6.83523	8.18745e-12	8.52702e-10	FDR<0.05
ENSCAFG00845014572	0.445814	-2.86371	4.76945	-0.600428	0.548221	#N/A	#N/A
ENSCAFG00845008067	0.377314	-2.8637	4.76945	-0.600427	0.548222	#N/A	#N/A
ENSCAFG00845027790	0.387246	-2.8637	4.76945	-0.600427	0.548222	#N/A	#N/A
ENSCAFG00845013832	265.967	-2.85182	0.462535	-6.16564	7.01983e-10	4.61746e-08	FDR<0.05
ENSCAFG00845017697	14.3489	-2.85049	0.69184	-4.12016	3.78608e-05	0.000864571	FDR<0.05
ENSCAFG00845026040	0.826422	-2.83731	2.47493	-1.14642	0.25162	#N/A	#N/A
ENSCAFG00845008739	2.3535	-2.83692	3.0741	-0.922844	0.356088	0.692133	Not Sig
ENSCAFG00845007348	0.612283	-2.83373	3.93128	-0.720816	0.471023	#N/A	#N/A
ENSCAFG00845001703	187.202	-2.82395	0.589709	-4.78872	1.6785e-06	5.5768e-05	FDR<0.05
ENSCAFG00845024610	1.06462	-2.82216	2.22187	-1.27017	0.204024	#N/A	#N/A
ENSCAFG00845025955	1.19233	-2.82021	2.13692	-1.31975	0.186917	#N/A	#N/A
ENSCAFG00845011753	4.41558	-2.81873	1.31503	-2.14347	0.0320754	0.176295	Not Sig
ENSCAFG00845023169	0.541403	-2.80974	4.74253	-0.592455	0.553546	#N/A	#N/A
ENSCAFG00845026699	0.59825	-2.8013	4.01458	-0.697783	0.485313	#N/A	#N/A
ENSCAFG00845007853	1.56421	-2.78899	1.86832	-1.49278	0.135495	0.426378	Not Sig
ENSCAFG00845020884	0.659909	-2.77818	2.66657	-1.04185	0.297479	#N/A	#N/A
ENSCAFG00845026354	0.589517	-2.7629	3.18041	-0.868725	0.384997	#N/A	#N/A
ENSCAFG00845006019	279.348	-2.74925	1.14454	-2.40205	0.0163036	0.11139	Not Sig
ENSCAFG00845013091	208.392	-2.74648	0.982384	-2.79573	0.00517823	0.0465583	FDR<0.05
ENSCAFG00845012050	1629.77	-2.73577	0.170763	-16.0209	9.13832e-58	2.96941e-54	FDR<0.05
ENSCAFG00845006398	66.7358	-2.72358	0.71406	-3.81422	0.000136612	0.0024744	FDR<0.05
ENSCAFG00845010809	169.06	-2.69282	0.356766	-7.54787	4.42432e-14	6.78132e-12	FDR<0.05
ENSCAFG00845018633	374.644	-2.68484	0.324332	-8.27807	1.25189e-16	2.60762e-14	FDR<0.05
ENSCAFG00845023760	243.386	-2.65228	0.912736	-2.90586	0.00366244	0.035824	FDR<0.05
ENSCAFG00845004643	1932.87	-2.6522	0.827813	-3.20387	0.00135596	0.0166141	FDR<0.05
ENSCAFG00845014617	24.9066	-2.64885	0.554972	-4.77294	1.81553e-06	5.9953e-05	FDR<0.05
ENSCAFG00845011648	9.35448	-2.64635	0.994454	-2.66111	0.00778843	0.0642002	Not Sig
ENSCAFG00845016955	3.61163	-2.64419	1.38249	-1.91263	0.0557958	0.25223	Not Sig
ENSCAFG00845018195	1.04091	-2.62815	2.90611	-0.904354	0.365808	#N/A	#N/A
ENSCAFG00845005881	386.202	-2.61703	0.499304	-5.24135	1.59406e-07	6.49092e-06	FDR<0.05
ENSCAFG00845015865	20.0449	-2.60949	0.737984	-3.53598	0.000406272	0.00617465	FDR<0.05
ENSCAFG00845029279	0.880934	-2.60565	2.75856	-0.944568	0.344879	#N/A	#N/A
ENSCAFG00845005444	2.26815	-2.60524	2.0472	-1.27258	0.203166	0.53223	Not Sig
ENSCAFG00845015491	1.30463	-2.60115	2.13084	-1.22072	0.222193	#N/A	#N/A
ENSCAFG00845011002	1.06729	-2.59555	2.27362	-1.1416	0.253622	#N/A	#N/A
ENSCAFG00845024566	0.736692	-2.59289	2.71601	-0.954668	0.339746	#N/A	#N/A
ENSCAFG00845014716	0.432152	-2.58773	4.78155	-0.54119	0.588376	#N/A	#N/A
ENSCAFG00845003374	0.460973	-2.58772	4.78155	-0.541189	0.588377	#N/A	#N/A
ENSCAFG00845022997	0.343373	-2.58772	4.78155	-0.541188	0.588378	#N/A	#N/A
ENSCAFG00845030065	0.273757	-2.58771	4.78155	-0.541185	0.58838	#N/A	#N/A
ENSCAFG00845017186	0.211352	-2.5877	4.78155	-0.541183	0.588381	#N/A	#N/A
ENSCAFG00845030547	0.211352	-2.5877	4.78155	-0.541183	0.588381	#N/A	#N/A
ENSCAFG00845015544	0.424412	-2.58713	4.47662	-0.577921	0.563317	#N/A	#N/A
ENSCAFG00845007955	48.056	-2.58478	0.29827	-8.66592	4.47896e-18	1.05463e-15	FDR<0.05
ENSCAFG00845012260	1.09666	-2.57904	2.30355	-1.11959	0.262888	#N/A	#N/A
ENSCAFG00845014963	1.6933	-2.5785	1.78716	-1.44279	0.14908	0.447792	Not Sig
ENSCAFG00845027310	1.02873	-2.57737	2.13618	-1.20654	0.227611	#N/A	#N/A
ENSCAFG00845023875	0.284977	-2.56943	4.78244	-0.537265	0.591085	#N/A	#N/A
ENSCAFG00845022352	0.664936	-2.56843	4.12952	-0.621968	0.533963	#N/A	#N/A
ENSCAFG00845029845	0.480135	-2.56692	3.55633	-0.721789	0.470424	#N/A	#N/A
ENSCAFG00845025283	1.73769	-2.56687	1.59277	-1.61158	0.107054	0.374871	Not Sig
ENSCAFG00845026589	0.765479	-2.56102	2.55697	-1.00158	0.316545	#N/A	#N/A
ENSCAFG00845001873	0.961286	-2.56048	2.5053	-1.02202	0.30677	#N/A	#N/A
ENSCAFG00845017512	1.23616	-2.55743	2.5691	-0.995457	0.319514	#N/A	#N/A
ENSCAFG00845031091	1.68394	-2.55583	1.66043	-1.53926	0.123742	0.405548	Not Sig
ENSCAFG00845026879	0.205702	-2.55095	4.78334	-0.533298	0.593827	#N/A	#N/A
ENSCAFG00845019953	50.1667	-2.54676	0.397639	-6.40471	1.50652e-10	1.18244e-08	FDR<0.05
ENSCAFG00845014221	0.268647	-2.54303	4.78373	-0.5316	0.595003	#N/A	#N/A
ENSCAFG00845028979	0.293029	-2.54303	4.78373	-0.5316	0.595003	#N/A	#N/A
ENSCAFG00845014250	0.204525	-2.54302	4.78373	-0.531598	0.595004	#N/A	#N/A
ENSCAFG00845017255	0.204525	-2.54302	4.78373	-0.531598	0.595004	#N/A	#N/A
ENSCAFG00845026344	0.334829	-2.54297	4.6557	-0.546205	0.584925	#N/A	#N/A
ENSCAFG00845023172	4.1183	-2.54294	1.79915	-1.41341	0.157535	0.462584	Not Sig
ENSCAFG00845021805	1.24703	-2.53975	2.01674	-1.25934	0.207909	#N/A	#N/A
ENSCAFG00845006122	0.638271	-2.53561	3.27424	-0.774414	0.438686	#N/A	#N/A
ENSCAFG00845006335	137.185	-2.53512	0.927583	-2.73304	0.00627521	0.0544041	Not Sig
ENSCAFG00845004665	1.43449	-2.53272	2.40404	-1.05353	0.292098	#N/A	#N/A
ENSCAFG00845029230	0.377885	-2.5323	4.78427	-0.529296	0.5966	#N/A	#N/A
ENSCAFG00845027861	0.444007	-2.53229	4.78427	-0.529296	0.5966	#N/A	#N/A
ENSCAFG00845021987	0.394977	-2.53229	4.78427	-0.529296	0.5966	#N/A	#N/A
ENSCAFG00845027202	0.394196	-2.53229	4.78427	-0.529296	0.5966	#N/A	#N/A
ENSCAFG00845020193	0.202877	-2.53227	4.78427	-0.52929	0.596604	#N/A	#N/A
ENSCAFG00845023676	0.202877	-2.53227	4.78427	-0.52929	0.596604	#N/A	#N/A
ENSCAFG00845005861	0.39179	-2.53224	4.5303	-0.558957	0.576191	#N/A	#N/A
ENSCAFG00845000100	0.621563	-2.5318	3.42064	-0.740154	0.459207	#N/A	#N/A
ENSCAFG00845001972	1.40918	-2.53149	3.03818	-0.833227	0.404717	#N/A	#N/A
ENSCAFG00845015283	1.20415	-2.53024	2.3244	-1.08856	0.27635	#N/A	#N/A
ENSCAFG00845016785	1.11805	-2.52909	3.09401	-0.817416	0.413691	#N/A	#N/A
ENSCAFG00845008042	0.354601	-2.52427	4.61055	-0.547498	0.584037	#N/A	#N/A
ENSCAFG00845012730	0.264105	-2.52426	4.78467	-0.527572	0.597796	#N/A	#N/A
ENSCAFG00845023625	0.2017	-2.52425	4.78467	-0.52757	0.597798	#N/A	#N/A
ENSCAFG00845028042	0.2017	-2.52425	4.78467	-0.52757	0.597798	#N/A	#N/A
ENSCAFG00845007400	0.55756	-2.52409	3.00959	-0.838683	0.401647	#N/A	#N/A
ENSCAFG00845018127	27.2282	-2.52402	1.52661	-1.65334	0.098261	0.356748	Not Sig
ENSCAFG00845014929	0.88122	-2.52353	2.03958	-1.23728	0.215983	#N/A	#N/A
ENSCAFG00845018340	2.36801	-2.52338	1.92164	-1.31314	0.189136	0.511468	Not Sig
ENSCAFG00845028999	0.997728	-2.52182	2.21328	-1.13941	0.254534	#N/A	#N/A
ENSCAFG00845004038	13.9718	-2.52033	1.08958	-2.31312	0.0207163	0.131477	Not Sig
ENSCAFG00845016880	0.790888	-2.51018	2.24604	-1.1176	0.263738	#N/A	#N/A
ENSCAFG00845028869	8910.37	-2.50997	0.649549	-3.86417	0.000111467	0.00210581	FDR<0.05
ENSCAFG00845001010	0.321685	-2.50532	4.70603	-0.532365	0.594473	#N/A	#N/A
ENSCAFG00845008166	0.198875	-2.50526	4.78563	-0.523496	0.600629	#N/A	#N/A
ENSCAFG00845009858	0.198875	-2.50526	4.78563	-0.523496	0.600629	#N/A	#N/A
ENSCAFG00845008366	1.02682	-2.504	2.23212	-1.1218	0.261945	#N/A	#N/A
ENSCAFG00845010887	0.50095	-2.49857	3.56181	-0.701489	0.482998	#N/A	#N/A
ENSCAFG00845013154	0.322489	-2.49719	4.70156	-0.531141	0.595321	#N/A	#N/A
ENSCAFG00845011030	0.26182	-2.49712	4.78605	-0.521749	0.601845	#N/A	#N/A
ENSCAFG00845028462	0.264206	-2.49712	4.78605	-0.521749	0.601845	#N/A	#N/A
ENSCAFG00845003617	0.197698	-2.4971	4.78605	-0.521747	0.601847	#N/A	#N/A
ENSCAFG00845018479	0.197698	-2.4971	4.78605	-0.521747	0.601847	#N/A	#N/A
ENSCAFG00845019077	4.08859	-2.49635	1.6743	-1.49098	0.135967	0.427202	Not Sig
ENSCAFG00845003691	1.92134	-2.4845	1.65297	-1.50305	0.132826	0.422355	Not Sig
ENSCAFG00845001881	5.5547	-2.48133	0.834817	-2.97231	0.00295572	0.0303934	FDR<0.05
ENSCAFG00845012710	0.543197	-2.48132	3.3361	-0.743779	0.45701	#N/A	#N/A
ENSCAFG00845000512	0.637385	-2.48061	3.52845	-0.703031	0.482036	#N/A	#N/A
ENSCAFG00845030744	0.39588	-2.48013	3.66894	-0.67598	0.499054	#N/A	#N/A
ENSCAFG00845016353	0.194873	-2.4778	4.78704	-0.517605	0.604734	#N/A	#N/A
ENSCAFG00845024831	0.194873	-2.4778	4.78704	-0.517605	0.604734	#N/A	#N/A
ENSCAFG00845022574	0.884927	-2.46917	2.29418	-1.07628	0.281804	#N/A	#N/A
ENSCAFG00845006058	19.7853	-2.4659	0.785013	-3.14122	0.00168244	0.0195247	FDR<0.05
ENSCAFG00845029935	3.89637	-2.46532	4.59087	-0.537006	0.591263	0.853131	Not Sig
ENSCAFG00845022034	0.961049	-2.46453	2.52351	-0.97663	0.328753	#N/A	#N/A
ENSCAFG00845021483	8.45881	-2.46146	1.11391	-2.20974	0.0271231	0.157833	Not Sig
ENSCAFG00845006056	0.841342	-2.45983	2.86167	-0.859578	0.390022	#N/A	#N/A
ENSCAFG00845028815	2356.39	-2.45592	0.30361	-8.08906	6.01249e-16	1.14923e-13	FDR<0.05
ENSCAFG00845027912	0.733742	-2.45555	3.35105	-0.732772	0.463697	#N/A	#N/A
ENSCAFG00845022076	1.18084	-2.45515	2.27006	-1.08154	0.279458	#N/A	#N/A
ENSCAFG00845014587	0.657351	-2.45512	3.418	-0.718291	0.472578	#N/A	#N/A
ENSCAFG00845007569	0.649024	-2.45186	4.10282	-0.597602	0.550105	#N/A	#N/A
ENSCAFG00845028991	0.408269	-2.4506	4.50556	-0.543905	0.586507	#N/A	#N/A
ENSCAFG00845006409	0.393829	-2.45057	4.51378	-0.542909	0.587192	#N/A	#N/A
ENSCAFG00845013051	0.321175	-2.4499	4.7885	-0.511621	0.608917	#N/A	#N/A
ENSCAFG00845013916	0.313681	-2.4499	4.7885	-0.511621	0.608917	#N/A	#N/A
ENSCAFG00845009217	0.315682	-2.44989	4.7885	-0.51162	0.608917	#N/A	#N/A
ENSCAFG00845009595	0.190871	-2.44988	4.7885	-0.511616	0.60892	#N/A	#N/A
ENSCAFG00845011213	0.190871	-2.44988	4.7885	-0.511616	0.60892	#N/A	#N/A
ENSCAFG00845012957	0.190871	-2.44988	4.7885	-0.511616	0.60892	#N/A	#N/A
ENSCAFG00845027067	0.190871	-2.44988	4.7885	-0.511616	0.60892	#N/A	#N/A
ENSCAFG00845008520	312.973	-2.44821	1.07569	-2.27594	0.0228495	0.139825	Not Sig
ENSCAFG00845014227	2.10773	-2.44735	2.22841	-1.09825	0.272096	0.613736	Not Sig
ENSCAFG00845027189	3.35058	-2.4405	1.34404	-1.8158	0.0694007	0.289116	Not Sig
ENSCAFG00845005810	7.53822	-2.43817	0.756863	-3.22141	0.00127559	0.0158931	FDR<0.05
ENSCAFG00845020278	623.512	-2.43025	0.579112	-4.19652	2.71048e-05	0.000646655	FDR<0.05
ENSCAFG00845003571	2.25126	-2.42676	1.57415	-1.54164	0.123162	0.405146	Not Sig
ENSCAFG00845017172	2.22756	-2.41429	2.05596	-1.17429	0.240279	0.577573	Not Sig
ENSCAFG00845028088	589.971	-2.4113	0.516732	-4.66643	3.06474e-06	9.46631e-05	FDR<0.05
ENSCAFG00845001118	2.20354	-2.40157	1.23283	-1.948	0.0514145	0.239008	Not Sig
ENSCAFG00845027760	149.299	-2.40015	0.655786	-3.65995	0.00025226	0.00407402	FDR<0.05
ENSCAFG00845014476	1.11404	-2.39903	1.82086	-1.31752	0.187663	#N/A	#N/A
ENSCAFG00845005133	142.197	-2.39596	0.460958	-5.19778	2.01681e-07	8.01153e-06	FDR<0.05
ENSCAFG00845026919	119.475	-2.3904	0.376433	-6.35013	2.15127e-10	1.62566e-08	FDR<0.05
ENSCAFG00845008608	1900.51	-2.3711	1.01233	-2.34222	0.0191695	0.124728	Not Sig
ENSCAFG00845013606	0.556263	-2.36371	4.18687	-0.564554	0.572377	#N/A	#N/A
ENSCAFG00845002094	990.712	-2.35444	0.540948	-4.35243	1.34639e-05	0.000352252	FDR<0.05
ENSCAFG00845008793	0.528537	-2.35123	3.44966	-0.681585	0.495501	#N/A	#N/A
ENSCAFG00845000487	0.551936	-2.34023	3.37898	-0.692583	0.488572	#N/A	#N/A
ENSCAFG00845019148	6.05435	-2.33622	1.07988	-2.16342	0.0305091	0.169987	Not Sig
ENSCAFG00845029609	0.947797	-2.33521	2.61844	-0.891835	0.372481	#N/A	#N/A
ENSCAFG00845001970	0.871487	-2.33097	2.30184	-1.01266	0.311224	#N/A	#N/A
ENSCAFG00845000621	1.09181	-2.32503	2.21908	-1.04775	0.294754	#N/A	#N/A
ENSCAFG00845002231	1.62262	-2.32456	2.16207	-1.07516	0.282304	0.625302	Not Sig
ENSCAFG00845009661	1.62793	-2.32148	1.8987	-1.22267	0.221455	0.556275	Not Sig
ENSCAFG00845009619	35.0965	-2.31765	0.407094	-5.69315	1.24714e-08	6.64336e-07	FDR<0.05
ENSCAFG00845030165	3.47903	-2.3115	1.09393	-2.11302	0.0345991	0.185094	Not Sig
ENSCAFG00845007313	0.864554	-2.30729	2.43626	-0.947061	0.343608	#N/A	#N/A
ENSCAFG00845016555	3.55417	-2.30165	1.11908	-2.05674	0.039711	0.203336	Not Sig
ENSCAFG00845015129	4.27898	-2.29402	1.12643	-2.03654	0.0416961	0.209733	Not Sig
ENSCAFG00845006697	0.971877	-2.28958	1.88133	-1.217	0.223604	#N/A	#N/A
ENSCAFG00845011063	22.281	-2.28863	0.697039	-3.28336	0.00102579	0.0132586	FDR<0.05
ENSCAFG00845017477	1.8849	-2.2885	1.85557	-1.23331	0.217459	0.550491	Not Sig
ENSCAFG00845019978	622.145	-2.28751	0.32762	-6.98223	2.90537e-12	3.18942e-10	FDR<0.05
ENSCAFG00845024987	1410.62	-2.28061	0.143156	-15.931	3.8635e-57	1.04617e-53	FDR<0.05
ENSCAFG00845029730	0.858459	-2.27826	3.60268	-0.63238	0.527139	#N/A	#N/A
ENSCAFG00845005368	2.15435	-2.27455	1.49514	-1.52129	0.128187	0.413641	Not Sig
ENSCAFG00845002688	0.654377	-2.27433	2.23874	-1.0159	0.309678	#N/A	#N/A
ENSCAFG00845001714	0.542211	-2.2717	2.85577	-0.79548	0.426334	#N/A	#N/A
ENSCAFG00845028346	39.8398	-2.26678	1.65014	-1.37369	0.169537	0.481463	Not Sig
ENSCAFG00845007580	1.16896	-2.26646	2.08246	-1.08836	0.276437	#N/A	#N/A
ENSCAFG00845011449	2.57669	-2.25925	1.5936	-1.4177	0.156277	0.460721	Not Sig
ENSCAFG00845023350	83.6266	-2.258	0.38682	-5.83734	5.30409e-09	3.03435e-07	FDR<0.05
ENSCAFG00845013828	1.01029	-2.25039	2.26327	-0.994307	0.320073	#N/A	#N/A
ENSCAFG00845002228	45.207	-2.24014	0.604839	-3.7037	0.000212481	0.00355107	FDR<0.05
ENSCAFG00845022583	1.38087	-2.23863	1.67388	-1.33739	0.181094	#N/A	#N/A
ENSCAFG00845017135	393.578	-2.23846	1.64068	-1.36434	0.172459	0.486037	Not Sig
ENSCAFG00845025234	3.77435	-2.2333	1.15249	-1.93781	0.0526465	0.242915	Not Sig
ENSCAFG00845027992	385.471	-2.23174	0.392907	-5.68009	1.34626e-08	7.12464e-07	FDR<0.05
ENSCAFG00845017550	0.866854	-2.23049	2.18027	-1.02304	0.306291	#N/A	#N/A
ENSCAFG00845027071	31.1318	-2.22979	0.843827	-2.64248	0.00823018	0.066984	Not Sig
ENSCAFG00845006442	0.707779	-2.22864	2.97378	-0.749428	0.453599	#N/A	#N/A
ENSCAFG00845026387	0.738716	-2.21968	3.05979	-0.725438	0.468183	#N/A	#N/A
ENSCAFG00845015874	1.28208	-2.21708	1.82721	-1.21337	0.224989	#N/A	#N/A
ENSCAFG00845023340	1.58004	-2.20949	2.00852	-1.10006	0.271307	0.612978	Not Sig
ENSCAFG00845005012	61.4655	-2.20878	0.536492	-4.11707	3.83722e-05	0.000871396	FDR<0.05
ENSCAFG00845009603	1.1195	-2.20409	1.95389	-1.12805	0.259298	#N/A	#N/A
ENSCAFG00845025396	5.03091	-2.19999	0.866356	-2.53936	0.0111057	0.0840793	Not Sig
ENSCAFG00845000710	4.572	-2.19019	1.41449	-1.5484	0.121527	0.403025	Not Sig
ENSCAFG00845015774	4.41658	-2.17776	1.07255	-2.03046	0.0423103	0.211658	Not Sig
ENSCAFG00845014434	362.27	-2.16163	0.404882	-5.33891	9.35047e-08	4.06195e-06	FDR<0.05
ENSCAFG00845026187	18.7622	-2.15848	0.85034	-2.53838	0.0111368	0.0841757	Not Sig
ENSCAFG00845001235	7.76213	-2.152	0.759865	-2.83209	0.00462455	0.0427389	FDR<0.05
ENSCAFG00845026074	1.49684	-2.1292	1.77375	-1.20039	0.229987	#N/A	#N/A
ENSCAFG00845023005	8564.66	-2.11159	0.165768	-12.7382	3.62691e-37	3.46626e-34	FDR<0.05
ENSCAFG00845007518	7.17095	-2.1107	0.85192	-2.47758	0.0132275	0.0953872	Not Sig
ENSCAFG00845023015	1.20285	-2.10991	1.85394	-1.13807	0.255092	#N/A	#N/A
ENSCAFG00845020702	2.41625	-2.10081	1.47638	-1.42295	0.154749	0.457963	Not Sig
ENSCAFG00845007971	1.73495	-2.09947	2.85262	-0.735979	0.461743	0.779099	Not Sig
ENSCAFG00845013038	88.8116	-2.0994	0.372959	-5.62902	1.81232e-08	9.31794e-07	FDR<0.05
ENSCAFG00845012770	1.83895	-2.09924	1.49662	-1.40265	0.160721	0.466875	Not Sig
ENSCAFG00845012468	2.16357	-2.08925	1.66415	-1.25544	0.209318	0.540923	Not Sig
ENSCAFG00845011862	3.52748	-2.08866	1.49854	-1.3938	0.163378	0.472399	Not Sig
ENSCAFG00845011283	1493.6	-2.08617	0.481223	-4.33516	1.45656e-05	0.000375632	FDR<0.05
ENSCAFG00845004177	1.44046	-2.08569	2.34408	-0.889773	0.373588	#N/A	#N/A
ENSCAFG00845027702	1378.92	-2.0846	0.820406	-2.54094	0.0110555	0.0837665	Not Sig
ENSCAFG00845013517	1.66503	-2.08291	1.80861	-1.15166	0.249461	0.588567	Not Sig
ENSCAFG00845021092	101.755	-2.08136	0.402993	-5.16475	2.40756e-07	9.33549e-06	FDR<0.05
ENSCAFG00845023069	3.39168	-2.0716	1.43579	-1.44283	0.149069	0.447792	Not Sig
ENSCAFG00845019029	2.17256	-2.07094	1.45895	-1.41947	0.155762	0.459847	Not Sig
ENSCAFG00845021195	69.7713	-2.06773	0.370735	-5.57737	2.44184e-08	1.23977e-06	FDR<0.05
ENSCAFG00845027788	2.51492	-2.05909	1.24056	-1.65981	0.0969529	0.354276	Not Sig
ENSCAFG00845026383	0.66202	-2.05802	3.02328	-0.680723	0.496047	#N/A	#N/A
ENSCAFG00845000999	7.97319	-2.04965	0.749369	-2.73517	0.00623484	0.0541698	Not Sig
ENSCAFG00845013283	1.41628	-2.04856	1.94166	-1.05506	0.2914	#N/A	#N/A
ENSCAFG00845021833	53.7474	-2.0425	0.74968	-2.7245	0.00643986	0.0554176	Not Sig
ENSCAFG00845002797	0.700844	-2.03385	2.6435	-0.769375	0.44167	#N/A	#N/A
ENSCAFG00845018476	0.831021	-2.03309	2.57041	-0.790958	0.428968	#N/A	#N/A
ENSCAFG00845025474	46.051	-2.03231	0.769908	-2.63968	0.00829853	0.0673122	Not Sig
ENSCAFG00845017257	73.4652	-2.03219	0.392167	-5.18194	2.19592e-07	8.61766e-06	FDR<0.05
ENSCAFG00845021680	2.44735	-2.02863	1.76135	-1.15175	0.249426	0.588567	Not Sig
ENSCAFG00845015342	0.557069	-2.02578	3.49099	-0.580288	0.561721	#N/A	#N/A
ENSCAFG00845026235	0.615121	-2.02574	3.47487	-0.582967	0.559915	#N/A	#N/A
ENSCAFG00845029411	15.3499	-2.01975	0.745991	-2.70747	0.00677979	0.0577615	Not Sig
ENSCAFG00845012169	0.472697	-2.01239	3.48985	-0.576641	0.564182	#N/A	#N/A
ENSCAFG00845022393	2.17437	-2.01092	1.92215	-1.04618	0.295478	0.637703	Not Sig
ENSCAFG00845007549	0.536639	-2.00528	2.96549	-0.676205	0.49891	#N/A	#N/A
ENSCAFG00845007033	1.41226	-2.00523	1.92318	-1.04267	0.297103	#N/A	#N/A
ENSCAFG00845020532	63.3174	-2.0017	0.61051	-3.27874	0.00104273	0.013456	FDR<0.05
ENSCAFG00845025954	7.49064	-2.00112	0.900314	-2.22269	0.0262367	0.154277	Not Sig
ENSCAFG00845018514	0.458078	-2.00091	4.81626	-0.41545	0.677813	#N/A	#N/A
ENSCAFG00845021716	0.465238	-2.0009	4.81626	-0.415447	0.677814	#N/A	#N/A
ENSCAFG00845011501	0.360311	-2.0009	4.81626	-0.415446	0.677815	#N/A	#N/A
ENSCAFG00845019607	0.318071	-2.00089	4.81626	-0.415446	0.677816	#N/A	#N/A
ENSCAFG00845025835	0.269235	-2.00089	4.81626	-0.415444	0.677817	#N/A	#N/A
ENSCAFG00845002131	0.203307	-2.00088	4.81626	-0.415442	0.677818	#N/A	#N/A
ENSCAFG00845005343	0.217352	-2.00088	4.81626	-0.415442	0.677818	#N/A	#N/A
ENSCAFG00845011622	0.203307	-2.00088	4.81626	-0.415442	0.677818	#N/A	#N/A
ENSCAFG00845021998	0.203307	-2.00088	4.81626	-0.415442	0.677818	#N/A	#N/A
ENSCAFG00845024095	0.201335	-2.00088	4.81626	-0.415442	0.677818	#N/A	#N/A
ENSCAFG00845002606	0.140901	-2.00087	4.81626	-0.41544	0.67782	#N/A	#N/A
ENSCAFG00845002890	0.140901	-2.00087	4.81626	-0.41544	0.67782	#N/A	#N/A
ENSCAFG00845003594	0.140901	-2.00087	4.81626	-0.41544	0.67782	#N/A	#N/A
ENSCAFG00845004262	0.140901	-2.00087	4.81626	-0.41544	0.67782	#N/A	#N/A
ENSCAFG00845006202	0.140901	-2.00087	4.81626	-0.41544	0.67782	#N/A	#N/A
ENSCAFG00845008530	0.140901	-2.00087	4.81626	-0.41544	0.67782	#N/A	#N/A
ENSCAFG00845008752	0.140901	-2.00087	4.81626	-0.41544	0.67782	#N/A	#N/A
ENSCAFG00845013375	0.140901	-2.00087	4.81626	-0.41544	0.67782	#N/A	#N/A
ENSCAFG00845014195	0.140901	-2.00087	4.81626	-0.41544	0.67782	#N/A	#N/A
ENSCAFG00845015127	0.140901	-2.00087	4.81626	-0.41544	0.67782	#N/A	#N/A
ENSCAFG00845016412	0.140901	-2.00087	4.81626	-0.41544	0.67782	#N/A	#N/A
ENSCAFG00845016477	0.140901	-2.00087	4.81626	-0.41544	0.67782	#N/A	#N/A
ENSCAFG00845016518	0.140901	-2.00087	4.81626	-0.41544	0.67782	#N/A	#N/A
ENSCAFG00845020486	0.140901	-2.00087	4.81626	-0.41544	0.67782	#N/A	#N/A
ENSCAFG00845021959	0.140901	-2.00087	4.81626	-0.41544	0.67782	#N/A	#N/A
ENSCAFG00845024942	0.140901	-2.00087	4.81626	-0.41544	0.67782	#N/A	#N/A
ENSCAFG00845025453	0.140901	-2.00087	4.81626	-0.41544	0.67782	#N/A	#N/A
ENSCAFG00845027390	0.140901	-2.00087	4.81626	-0.41544	0.67782	#N/A	#N/A
ENSCAFG00845027551	0.140901	-2.00087	4.81626	-0.41544	0.67782	#N/A	#N/A
ENSCAFG00845029602	0.140901	-2.00087	4.81626	-0.41544	0.67782	#N/A	#N/A
ENSCAFG00845029633	0.140901	-2.00087	4.81626	-0.41544	0.67782	#N/A	#N/A
ENSCAFG00845030977	0.140901	-2.00087	4.81626	-0.41544	0.67782	#N/A	#N/A
ENSCAFG00845000502	1.69675	-2.00079	1.88669	-1.06047	0.28893	0.63199	Not Sig
ENSCAFG00845005011	0.340172	-2.00062	4.70813	-0.424928	0.670889	#N/A	#N/A
ENSCAFG00845017888	0.3924	-2.00028	4.58805	-0.435977	0.662853	#N/A	#N/A
ENSCAFG00845003189	4.04748	-1.99608	0.920764	-2.16786	0.0301697	0.168783	Not Sig
ENSCAFG00845022327	2.49897	-1.99299	1.99555	-0.998718	0.317931	0.658653	Not Sig
ENSCAFG00845029781	0.66473	-1.99137	2.57049	-0.774705	0.438514	#N/A	#N/A
ENSCAFG00845023164	1.95466	-1.9897	1.50921	-1.31837	0.187379	0.508492	Not Sig
ENSCAFG00845015121	0.867418	-1.98939	2.87815	-0.691204	0.489438	#N/A	#N/A
ENSCAFG00845001529	0.770356	-1.98916	2.09819	-0.948037	0.343111	#N/A	#N/A
ENSCAFG00845022341	0.451994	-1.98565	4.76621	-0.41661	0.676964	#N/A	#N/A
ENSCAFG00845025146	43.2593	-1.98549	0.725133	-2.73811	0.00617937	0.0537625	Not Sig
ENSCAFG00845026564	0.75083	-1.98497	2.92948	-0.677585	0.498035	#N/A	#N/A
ENSCAFG00845030261	3.52179	-1.98392	2.24415	-0.884041	0.376674	0.709792	Not Sig
ENSCAFG00845025842	2.53678	-1.98063	1.26922	-1.56051	0.118639	0.39765	Not Sig
ENSCAFG00845018610	0.653322	-1.97922	2.76087	-0.716884	0.473446	#N/A	#N/A
ENSCAFG00845002861	0.200462	-1.9742	4.81819	-0.409738	0.681998	#N/A	#N/A
ENSCAFG00845003890	0.202198	-1.9742	4.81819	-0.409738	0.681998	#N/A	#N/A
ENSCAFG00845022927	0.205975	-1.9742	4.81819	-0.409738	0.681998	#N/A	#N/A
ENSCAFG00845025659	0.200482	-1.9742	4.81819	-0.409738	0.681998	#N/A	#N/A
ENSCAFG00845005344	0.138076	-1.97419	4.81819	-0.409736	0.682	#N/A	#N/A
ENSCAFG00845005981	0.367414	-1.97387	4.59621	-0.429456	0.667592	#N/A	#N/A
ENSCAFG00845012553	0.971126	-1.97375	2.23394	-0.88353	0.37695	#N/A	#N/A
ENSCAFG00845024155	0.435952	-1.97374	4.51391	-0.437256	0.661926	#N/A	#N/A
ENSCAFG00845016782	0.387049	-1.97195	3.77218	-0.522762	0.60114	#N/A	#N/A
ENSCAFG00845019338	0.441328	-1.97171	3.69705	-0.533321	0.593811	#N/A	#N/A
ENSCAFG00845002408	0.728895	-1.97096	3.49105	-0.564575	0.572363	#N/A	#N/A
ENSCAFG00845006522	285.099	-1.96681	0.650209	-3.02488	0.00248728	0.0263606	FDR<0.05
ENSCAFG00845018625	0.32616	-1.96511	4.76699	-0.412233	0.680169	#N/A	#N/A
ENSCAFG00845021630	1.96028	-1.96108	1.86257	-1.05289	0.29239	0.634456	Not Sig
ENSCAFG00845014652	0.736691	-1.96079	2.79243	-0.702182	0.482566	#N/A	#N/A
ENSCAFG00845011684	0.389106	-1.95967	3.59477	-0.545145	0.585654	#N/A	#N/A
ENSCAFG00845016340	0.385418	-1.95967	3.60411	-0.543731	0.586626	#N/A	#N/A
ENSCAFG00845009016	2.52847	-1.95809	1.49638	-1.30855	0.190687	0.514437	Not Sig
ENSCAFG00845009432	1.31999	-1.95343	2.03696	-0.958993	0.337562	#N/A	#N/A
ENSCAFG00845005688	3.49799	-1.95092	1.21707	-1.60297	0.108941	0.378926	Not Sig
ENSCAFG00845002186	1.92037	-1.94725	1.93012	-1.00888	0.313034	0.654124	Not Sig
ENSCAFG00845012177	0.946522	-1.94714	4.82019	-0.403955	0.686245	#N/A	#N/A
ENSCAFG00845026772	0.33257	-1.94712	4.82019	-0.403951	0.686248	#N/A	#N/A
ENSCAFG00845004683	0.320457	-1.94712	4.82019	-0.403951	0.686249	#N/A	#N/A
ENSCAFG00845028275	0.364603	-1.94712	4.82019	-0.403951	0.686249	#N/A	#N/A
ENSCAFG00845025083	0.300206	-1.94711	4.82019	-0.40395	0.68625	#N/A	#N/A
ENSCAFG00845027404	0.261779	-1.94711	4.82019	-0.40395	0.68625	#N/A	#N/A
ENSCAFG00845006390	0.288153	-1.94711	4.82019	-0.40395	0.68625	#N/A	#N/A
ENSCAFG00845013745	0.27105	-1.94711	4.82019	-0.40395	0.68625	#N/A	#N/A
ENSCAFG00845020701	0.320477	-1.94711	4.78343	-0.407054	0.683969	#N/A	#N/A
ENSCAFG00845014366	0.260062	-1.94711	4.82019	-0.403949	0.68625	#N/A	#N/A
ENSCAFG00845001879	0.260023	-1.94711	4.82019	-0.403949	0.68625	#N/A	#N/A
ENSCAFG00845002002	0.195685	-1.9471	4.82019	-0.403947	0.686252	#N/A	#N/A
ENSCAFG00845013204	0.197637	-1.9471	4.82019	-0.403947	0.686252	#N/A	#N/A
ENSCAFG00845019337	0.197637	-1.9471	4.82019	-0.403947	0.686252	#N/A	#N/A
ENSCAFG00845005371	0.197657	-1.9471	4.82019	-0.403947	0.686252	#N/A	#N/A
ENSCAFG00845031114	0.197657	-1.9471	4.82019	-0.403947	0.686252	#N/A	#N/A
ENSCAFG00845006582	0.135251	-1.94709	4.82019	-0.403945	0.686253	#N/A	#N/A
ENSCAFG00845007561	0.135251	-1.94709	4.82019	-0.403945	0.686253	#N/A	#N/A
ENSCAFG00845009496	0.135251	-1.94709	4.82019	-0.403945	0.686253	#N/A	#N/A
ENSCAFG00845010728	0.135251	-1.94709	4.82019	-0.403945	0.686253	#N/A	#N/A
ENSCAFG00845015299	0.135251	-1.94709	4.82019	-0.403945	0.686253	#N/A	#N/A
ENSCAFG00845016403	0.135251	-1.94709	4.82019	-0.403945	0.686253	#N/A	#N/A
ENSCAFG00845017510	0.135251	-1.94709	4.82019	-0.403945	0.686253	#N/A	#N/A
ENSCAFG00845017700	0.135251	-1.94709	4.82019	-0.403945	0.686253	#N/A	#N/A
ENSCAFG00845018191	0.135251	-1.94709	4.82019	-0.403945	0.686253	#N/A	#N/A
ENSCAFG00845019877	0.135251	-1.94709	4.82019	-0.403945	0.686253	#N/A	#N/A
ENSCAFG00845019933	0.135251	-1.94709	4.82019	-0.403945	0.686253	#N/A	#N/A
ENSCAFG00845020523	0.135251	-1.94709	4.82019	-0.403945	0.686253	#N/A	#N/A
ENSCAFG00845023124	0.135251	-1.94709	4.82019	-0.403945	0.686253	#N/A	#N/A
ENSCAFG00845027447	0.135251	-1.94709	4.82019	-0.403945	0.686253	#N/A	#N/A
ENSCAFG00845027747	0.135251	-1.94709	4.82019	-0.403945	0.686253	#N/A	#N/A
ENSCAFG00845028376	0.135251	-1.94709	4.82019	-0.403945	0.686253	#N/A	#N/A
ENSCAFG00845029778	0.135251	-1.94709	4.82019	-0.403945	0.686253	#N/A	#N/A
ENSCAFG00845011599	0.35404	-1.94708	4.67114	-0.416831	0.676802	#N/A	#N/A
ENSCAFG00845002143	0.3938	-1.94704	4.56153	-0.42684	0.669496	#N/A	#N/A
ENSCAFG00845017749	0.424672	-1.94701	4.48183	-0.434423	0.663981	#N/A	#N/A
ENSCAFG00845011352	0.48263	-1.94695	4.33435	-0.449191	0.653294	#N/A	#N/A
ENSCAFG00845024936	0.781557	-1.94661	3.73948	-0.520556	0.602676	#N/A	#N/A
ENSCAFG00845008701	0.533326	-1.94638	3.47219	-0.560562	0.575096	#N/A	#N/A
ENSCAFG00845015273	0.631874	-1.9459	3.06487	-0.634907	0.525489	#N/A	#N/A
ENSCAFG00845015793	0.601532	-1.94503	2.6209	-0.742125	0.458012	#N/A	#N/A
ENSCAFG00845021692	0.331387	-1.94432	4.76779	-0.407803	0.683418	#N/A	#N/A
ENSCAFG00845005853	5.81851	-1.9431	1.1984	-1.62141	0.104929	0.370908	Not Sig
ENSCAFG00845011360	2.35109	-1.94146	1.88378	-1.03062	0.302718	0.645611	Not Sig
ENSCAFG00845012786	2.94644	-1.94135	1.87085	-1.03768	0.299419	0.641627	Not Sig
ENSCAFG00845017370	97.8284	-1.93836	1.62928	-1.1897	0.234162	0.570637	Not Sig
ENSCAFG00845026850	1.21856	-1.93796	2.06055	-0.940505	0.346959	#N/A	#N/A
ENSCAFG00845028504	1.9139	-1.93581	2.26427	-0.854937	0.392586	0.725995	Not Sig
ENSCAFG00845007999	0.576547	-1.93561	2.68169	-0.721789	0.470425	#N/A	#N/A
ENSCAFG00845021659	0.683036	-1.93556	2.8839	-0.671161	0.502118	#N/A	#N/A
ENSCAFG00845024059	0.515532	-1.93553	3.04069	-0.636541	0.524424	#N/A	#N/A
ENSCAFG00845021008	0.41587	-1.93543	3.70083	-0.522973	0.600993	#N/A	#N/A
ENSCAFG00845008026	0.391213	-1.93543	3.7126	-0.521314	0.602148	#N/A	#N/A
ENSCAFG00845026705	0.317318	-1.93541	3.901	-0.496133	0.619801	#N/A	#N/A
ENSCAFG00845017291	0.272911	-1.93534	4.82107	-0.401434	0.688101	#N/A	#N/A
ENSCAFG00845017604	0.270959	-1.93534	4.82107	-0.401434	0.688101	#N/A	#N/A
ENSCAFG00845015501	0.19648	-1.93533	4.82107	-0.401431	0.688103	#N/A	#N/A
ENSCAFG00845004559	0.134074	-1.93532	4.82107	-0.401429	0.688104	#N/A	#N/A
ENSCAFG00845015499	0.134074	-1.93532	4.82107	-0.401429	0.688104	#N/A	#N/A
ENSCAFG00845020813	0.134074	-1.93532	4.82107	-0.401429	0.688104	#N/A	#N/A
ENSCAFG00845025243	0.70895	-1.92879	2.84827	-0.67718	0.498292	#N/A	#N/A
ENSCAFG00845026563	0.971187	-1.92186	2.08436	-0.922037	0.356509	#N/A	#N/A
ENSCAFG00845028221	1.53799	-1.91983	2.17077	-0.884401	0.37648	#N/A	#N/A
ENSCAFG00845023010	0.898764	-1.91902	2.26986	-0.845436	0.397867	#N/A	#N/A
ENSCAFG00845004914	0.904581	-1.91837	2.73226	-0.70212	0.482605	#N/A	#N/A
ENSCAFG00845027360	542.39	-1.91511	0.339368	-5.64318	1.6694e-08	8.63783e-07	FDR<0.05
ENSCAFG00845009406	12.2386	-1.91434	0.685202	-2.79384	0.0052087	0.0467471	FDR<0.05
ENSCAFG00845006557	0.670539	-1.9129	2.96382	-0.645418	0.518657	#N/A	#N/A
ENSCAFG00845029430	0.546527	-1.91255	3.02673	-0.631887	0.527461	#N/A	#N/A
ENSCAFG00845015963	1.38912	-1.91224	2.61301	-0.731814	0.464282	#N/A	#N/A
ENSCAFG00845025868	0.586236	-1.91101	3.36144	-0.568509	0.56969	#N/A	#N/A
ENSCAFG00845019130	0.520064	-1.91034	3.54904	-0.53827	0.590391	#N/A	#N/A
ENSCAFG00845026913	0.457128	-1.91003	3.64698	-0.523728	0.600468	#N/A	#N/A
ENSCAFG00845022565	0.396478	-1.90969	3.76282	-0.507516	0.611793	#N/A	#N/A
ENSCAFG00845015366	0.284151	-1.90764	4.82317	-0.395516	0.692462	#N/A	#N/A
ENSCAFG00845005030	0.280187	-1.90764	4.82317	-0.395516	0.692462	#N/A	#N/A
ENSCAFG00845010390	0.296204	-1.90764	4.82317	-0.395516	0.692462	#N/A	#N/A
ENSCAFG00845018464	0.256021	-1.90764	4.82317	-0.395515	0.692463	#N/A	#N/A
ENSCAFG00845020807	0.191683	-1.90763	4.82317	-0.395513	0.692464	#N/A	#N/A
ENSCAFG00845004944	0.131249	-1.90762	4.82317	-0.395511	0.692466	#N/A	#N/A
ENSCAFG00845009872	0.131249	-1.90762	4.82317	-0.395511	0.692466	#N/A	#N/A
ENSCAFG00845023102	0.131249	-1.90762	4.82317	-0.395511	0.692466	#N/A	#N/A
ENSCAFG00845026636	0.131249	-1.90762	4.82317	-0.395511	0.692466	#N/A	#N/A
ENSCAFG00845026998	0.131249	-1.90762	4.82317	-0.395511	0.692466	#N/A	#N/A
ENSCAFG00845027467	0.131249	-1.90762	4.82317	-0.395511	0.692466	#N/A	#N/A
ENSCAFG00845025042	15.7063	-1.90436	0.643598	-2.95893	0.00308711	0.031446	FDR<0.05
ENSCAFG00845017184	2.12609	-1.9032	2.03289	-0.936208	0.349166	0.685197	Not Sig
ENSCAFG00845004935	0.451276	-1.90268	4.38668	-0.433742	0.664476	#N/A	#N/A
ENSCAFG00845022999	131.047	-1.90239	0.330776	-5.75128	8.85728e-09	4.87811e-07	FDR<0.05
ENSCAFG00845022381	1.01732	-1.90219	2.47041	-0.769989	0.441306	#N/A	#N/A
ENSCAFG00845004756	1.33845	-1.90206	2.28028	-0.834133	0.404206	#N/A	#N/A
ENSCAFG00845017947	1.99986	-1.89384	1.45688	-1.29993	0.193626	0.517487	Not Sig
ENSCAFG00845014302	7.32365	-1.88849	0.974285	-1.93833	0.0525824	0.242839	Not Sig
ENSCAFG00845001590	1.23946	-1.888	2.50103	-0.75489	0.450315	#N/A	#N/A
ENSCAFG00845001986	4596.53	-1.88763	0.765553	-2.46571	#N/A	#N/A	#N/A
ENSCAFG00845009059	2.58195	-1.88571	1.76394	-1.06903	0.285054	0.627913	Not Sig
ENSCAFG00845021174	12458.7	-1.88285	0.328732	-5.7276	1.01863e-08	5.51654e-07	FDR<0.05
ENSCAFG00845008812	0.806301	-1.88246	2.78323	-0.676359	0.498813	#N/A	#N/A
ENSCAFG00845002672	4.03388	-1.88146	1.39626	-1.3475	0.17782	0.494473	Not Sig
ENSCAFG00845012130	0.756985	-1.88004	2.94206	-0.639024	0.522807	#N/A	#N/A
ENSCAFG00845008163	0.553319	-1.87876	3.03805	-0.618411	0.536305	#N/A	#N/A
ENSCAFG00845025494	8.40046	-1.87697	0.790109	-2.37559	0.0175209	0.117049	Not Sig
ENSCAFG00845017192	0.655768	-1.874	3.50724	-0.534322	0.593119	#N/A	#N/A
ENSCAFG00845030703	0.547934	-1.86945	4.25137	-0.439729	0.660133	#N/A	#N/A
ENSCAFG00845011137	0.503338	-1.86922	4.30069	-0.434634	0.663828	#N/A	#N/A
ENSCAFG00845001865	0.451813	-1.86727	4.82629	-0.386896	0.698833	#N/A	#N/A
ENSCAFG00845013600	0.423108	-1.86727	4.82629	-0.386895	0.698834	#N/A	#N/A
ENSCAFG00845011189	0.327168	-1.86727	4.82629	-0.386895	0.698834	#N/A	#N/A
ENSCAFG00845013711	0.368984	-1.86727	4.82629	-0.386895	0.698834	#N/A	#N/A
ENSCAFG00845021989	0.310501	-1.86727	4.82629	-0.386895	0.698834	#N/A	#N/A
ENSCAFG00845017106	0.302236	-1.86727	4.82629	-0.386895	0.698834	#N/A	#N/A
ENSCAFG00845003214	0.316015	-1.86726	4.82629	-0.386894	0.698835	#N/A	#N/A
ENSCAFG00845015332	0.280149	-1.86726	4.82629	-0.386893	0.698836	#N/A	#N/A
ENSCAFG00845013270	0.263046	-1.86726	4.82629	-0.386893	0.698836	#N/A	#N/A
ENSCAFG00845027358	0.263046	-1.86726	4.82629	-0.386893	0.698836	#N/A	#N/A
ENSCAFG00845022759	0.251803	-1.86726	4.82629	-0.386893	0.698836	#N/A	#N/A
ENSCAFG00845009318	0.252058	-1.86726	4.82629	-0.386892	0.698836	#N/A	#N/A
ENSCAFG00845000643	0.191369	-1.86725	4.82629	-0.38689	0.698837	#N/A	#N/A
ENSCAFG00845002462	0.195146	-1.86725	4.82629	-0.38689	0.698837	#N/A	#N/A
ENSCAFG00845004773	0.189633	-1.86725	4.82629	-0.38689	0.698837	#N/A	#N/A
ENSCAFG00845005019	0.187681	-1.86725	4.82629	-0.38689	0.698837	#N/A	#N/A
ENSCAFG00845007183	0.215751	-1.86725	4.82629	-0.38689	0.698837	#N/A	#N/A
ENSCAFG00845009438	0.183548	-1.86725	4.82629	-0.38689	0.698837	#N/A	#N/A
ENSCAFG00845002523	0.127247	-1.86724	4.8263	-0.386888	0.698839	#N/A	#N/A
ENSCAFG00845004223	0.127247	-1.86724	4.8263	-0.386888	0.698839	#N/A	#N/A
ENSCAFG00845004896	0.127247	-1.86724	4.8263	-0.386888	0.698839	#N/A	#N/A
ENSCAFG00845009272	0.127247	-1.86724	4.8263	-0.386888	0.698839	#N/A	#N/A
ENSCAFG00845013484	0.127247	-1.86724	4.8263	-0.386888	0.698839	#N/A	#N/A
ENSCAFG00845015616	0.127247	-1.86724	4.8263	-0.386888	0.698839	#N/A	#N/A
ENSCAFG00845018352	0.127247	-1.86724	4.8263	-0.386888	0.698839	#N/A	#N/A
ENSCAFG00845021910	0.127247	-1.86724	4.8263	-0.386888	0.698839	#N/A	#N/A
ENSCAFG00845022356	0.127247	-1.86724	4.8263	-0.386888	0.698839	#N/A	#N/A
ENSCAFG00845022626	0.127247	-1.86724	4.8263	-0.386888	0.698839	#N/A	#N/A
ENSCAFG00845024305	0.127247	-1.86724	4.8263	-0.386888	0.698839	#N/A	#N/A
ENSCAFG00845026846	0.127247	-1.86724	4.8263	-0.386888	0.698839	#N/A	#N/A
ENSCAFG00845028726	0.127247	-1.86724	4.8263	-0.386888	0.698839	#N/A	#N/A
ENSCAFG00845029619	0.127247	-1.86724	4.8263	-0.386888	0.698839	#N/A	#N/A
ENSCAFG00845029729	0.127247	-1.86724	4.8263	-0.386888	0.698839	#N/A	#N/A
ENSCAFG00845029751	0.127247	-1.86724	4.8263	-0.386888	0.698839	#N/A	#N/A
ENSCAFG00845030544	0.127247	-1.86724	4.8263	-0.386888	0.698839	#N/A	#N/A
ENSCAFG00845020820	22.4535	-1.85747	0.702992	-2.64223	0.00823609	0.066984	Not Sig
ENSCAFG00845009454	12.0863	-1.85483	1.05398	-1.75984	0.0784353	0.309567	Not Sig
ENSCAFG00845026211	61.9072	-1.84482	0.500651	-3.68483	0.000228854	0.00377642	FDR<0.05
ENSCAFG00845020901	11.2584	-1.83588	0.819016	-2.24156	0.0249896	0.148993	Not Sig
ENSCAFG00845006564	94.7377	-1.83516	0.457046	-4.01526	5.9381e-05	0.00124325	FDR<0.05
ENSCAFG00845000467	1.83265	-1.83389	1.66328	-1.10258	0.270212	0.611896	Not Sig
ENSCAFG00845029568	2238.76	-1.82982	0.730271	-2.50567	0.0122218	0.0902169	Not Sig
ENSCAFG00845008848	1056.08	-1.82905	0.333751	-5.48027	4.24675e-08	2.02053e-06	FDR<0.05
ENSCAFG00845028003	1.34593	-1.81741	1.66869	-1.08913	0.276099	#N/A	#N/A
ENSCAFG00845029514	1.50398	-1.8144	1.49215	-1.21596	0.223999	#N/A	#N/A
ENSCAFG00845004370	1230.52	-1.81132	0.282103	-6.42079	1.35567e-10	1.06921e-08	FDR<0.05
ENSCAFG00845030817	3.12214	-1.80616	0.962921	-1.87571	0.0606946	0.265503	Not Sig
ENSCAFG00845026417	12.1257	-1.80265	0.924276	-1.95034	0.0511359	0.238189	Not Sig
ENSCAFG00845026991	2423.36	-1.79979	0.453956	-3.96469	7.34903e-05	0.00148507	FDR<0.05
ENSCAFG00845021295	1255.59	-1.79956	0.275948	-6.52136	6.96704e-11	5.92637e-09	FDR<0.05
ENSCAFG00845005605	8.3937	-1.79749	0.981212	-1.83191	0.0669646	0.282591	Not Sig
ENSCAFG00845008116	7.29042	-1.79748	0.801103	-2.24375	0.0248484	0.148369	Not Sig
ENSCAFG00845027669	19.1773	-1.79628	0.490427	-3.66269	0.000249578	0.0040468	FDR<0.05
ENSCAFG00845025792	5.48426	-1.78579	1.09166	-1.63585	0.101872	0.364772	Not Sig
ENSCAFG00845005148	3588.21	-1.78406	0.241405	-7.3903	1.46494e-13	2.06965e-11	FDR<0.05
ENSCAFG00845011055	1582.46	-1.784	0.283982	-6.28209	3.3406e-10	2.45587e-08	FDR<0.05
ENSCAFG00845027084	471.413	-1.77968	0.937559	-1.89821	0.0576685	0.257048	Not Sig
ENSCAFG00845020549	1001.4	-1.76776	0.253599	-6.97069	3.15396e-12	3.41616e-10	FDR<0.05
ENSCAFG00845006612	830.567	-1.76261	0.565834	-3.11507	0.00183902	0.0209773	FDR<0.05
ENSCAFG00845010741	0.821177	-1.7572	4.66257	-0.376874	0.706267	#N/A	#N/A
ENSCAFG00845008259	19.2054	-1.75072	0.798496	-2.19253	0.0283415	0.161964	Not Sig
ENSCAFG00845011775	1009.32	-1.74836	0.54483	-3.20901	0.00133195	0.0164314	FDR<0.05
ENSCAFG00845008906	678.734	-1.74654	0.446785	-3.90914	9.26269e-05	0.00181314	FDR<0.05
ENSCAFG00845001112	77.8867	-1.74486	0.724744	-2.40755	0.0160601	0.10994	Not Sig
ENSCAFG00845019424	21.4996	-1.74234	0.671338	-2.59532	0.00945021	0.0742804	Not Sig
ENSCAFG00845007204	1.21435	-1.73461	1.94674	-0.891036	0.37291	#N/A	#N/A
ENSCAFG00845028873	1.48059	-1.73013	2.07146	-0.835222	0.403593	#N/A	#N/A
ENSCAFG00845014135	20.5079	-1.72907	0.408459	-4.23316	2.30427e-05	0.000562969	FDR<0.05
ENSCAFG00845027767	25.579	-1.72797	1.09985	-1.5711	0.11616	0.393149	Not Sig
ENSCAFG00845025573	0.924824	-1.72663	2.1311	-0.810203	0.417824	#N/A	#N/A
ENSCAFG00845014526	323.963	-1.72249	0.443605	-3.88294	0.000103201	0.00198192	FDR<0.05
ENSCAFG00845023641	13.4692	-1.70353	0.783464	-2.17435	0.0296785	0.167484	Not Sig
ENSCAFG00845018764	0.912405	-1.69867	2.00748	-0.846171	0.397458	#N/A	#N/A
ENSCAFG00845023689	2.30696	-1.6985	1.57395	-1.07913	0.28053	0.623643	Not Sig
ENSCAFG00845006574	1.22874	-1.69689	2.02302	-0.83879	0.401587	#N/A	#N/A
ENSCAFG00845019403	10.7878	-1.69601	0.641842	-2.64242	0.00823167	0.066984	Not Sig
ENSCAFG00845025540	45.2467	-1.69181	0.495015	-3.4177	0.000631522	0.00896099	FDR<0.05
ENSCAFG00845012673	2.00065	-1.69062	1.5212	-1.11137	0.26641	0.60766	Not Sig
ENSCAFG00845007303	1.3577	-1.68967	1.8307	-0.922964	0.356026	#N/A	#N/A
ENSCAFG00845011836	60.205	-1.68945	0.538703	-3.13613	0.00171192	0.0197399	FDR<0.05
ENSCAFG00845013135	5.17397	-1.68497	1.04845	-1.60711	0.10803	0.377136	Not Sig
ENSCAFG00845030611	2.08973	-1.68444	1.36006	-1.2385	0.215531	0.548173	Not Sig
ENSCAFG00845026669	2.98534	-1.68221	1.67118	-1.0066	0.314128	0.654953	Not Sig
ENSCAFG00845013710	5149.25	-1.68139	0.180829	-9.29823	1.428e-20	4.21831e-18	FDR<0.05
ENSCAFG00845006654	1.35321	-1.68126	1.87638	-0.896014	0.370245	#N/A	#N/A
ENSCAFG00845012424	21.0293	-1.68004	0.774935	-2.16797	0.0301607	0.168783	Not Sig
ENSCAFG00845018989	0.955799	-1.67825	2.20155	-0.762304	0.445878	#N/A	#N/A
ENSCAFG00845030147	1.38655	-1.67582	1.54116	-1.08738	0.276869	#N/A	#N/A
ENSCAFG00845004148	1.50954	-1.67508	1.47082	-1.13887	0.254756	#N/A	#N/A
ENSCAFG00845008657	1.90947	-1.67144	1.6559	-1.00938	0.312792	0.654106	Not Sig
ENSCAFG00845014974	0.611001	-1.66998	3.93722	-0.424152	0.671455	#N/A	#N/A
ENSCAFG00845021720	1.87632	-1.66959	1.82372	-0.915489	0.359935	0.695033	Not Sig
ENSCAFG00845002276	0.547139	-1.66735	4.07011	-0.409656	0.682058	#N/A	#N/A
ENSCAFG00845024102	6.17581	-1.66357	1.03073	-1.61397	0.106534	0.373837	Not Sig
ENSCAFG00845011469	2.75531	-1.66286	1.06509	-1.56124	0.118467	0.397603	Not Sig
ENSCAFG00845010112	6.2938	-1.66175	0.682991	-2.43305	0.0149724	0.104247	Not Sig
ENSCAFG00845000109	0.877166	-1.6617	2.08349	-0.797558	0.425127	#N/A	#N/A
ENSCAFG00845022935	4.14261	-1.66151	0.953703	-1.74217	0.0814794	0.317229	Not Sig
ENSCAFG00845003385	25.2592	-1.65492	0.542246	-3.05198	0.00227341	0.0246315	FDR<0.05
ENSCAFG00845003604	169.553	-1.65241	0.621239	-2.65986	0.00781741	0.0643738	Not Sig
ENSCAFG00845007531	488.309	-1.65011	0.594005	-2.77794	0.00547053	0.0485682	FDR<0.05
ENSCAFG00845026157	2.26162	-1.64993	1.30678	-1.26259	0.206735	0.537118	Not Sig
ENSCAFG00845024302	29.2722	-1.64657	0.4823	-3.41399	0.000640185	0.00904443	FDR<0.05
ENSCAFG00845028286	12.2953	-1.64477	0.561623	-2.9286	0.00340496	0.0339389	FDR<0.05
ENSCAFG00845010037	4.41519	-1.64243	1.08868	-1.50864	0.131392	0.419629	Not Sig
ENSCAFG00845004793	77.9977	-1.63703	0.489397	-3.34499	0.000822857	0.0110762	FDR<0.05
ENSCAFG00845021549	4570.96	-1.6362	0.246366	-6.64135	3.10825e-11	2.8857e-09	FDR<0.05
ENSCAFG00845005998	0.982522	-1.63534	4.64254	-0.352251	0.72465	#N/A	#N/A
ENSCAFG00845025604	0.586732	-1.63471	3.26628	-0.500481	0.616737	#N/A	#N/A
ENSCAFG00845021413	69.6703	-1.62875	0.691536	-2.35526	0.0185097	0.122049	Not Sig
ENSCAFG00845007883	3.09239	-1.62605	1.13634	-1.43096	0.152443	0.454031	Not Sig
ENSCAFG00845024020	0.340675	-1.62593	4.78155	-0.340043	0.733824	#N/A	#N/A
ENSCAFG00845030151	0.271012	-1.62592	4.78155	-0.34004	0.733826	#N/A	#N/A
ENSCAFG00845021095	0.416685	-1.62538	4.4929	-0.361767	0.717526	#N/A	#N/A
ENSCAFG00845011193	0.4232	-1.62534	4.47369	-0.363311	0.716373	#N/A	#N/A
ENSCAFG00845015343	3.78272	-1.625	1.39692	-1.16327	0.244718	0.583238	Not Sig
ENSCAFG00845022896	0.483219	-1.62269	3.6166	-0.448679	0.653663	#N/A	#N/A
ENSCAFG00845028086	3.08236	-1.62088	1.44084	-1.12496	0.260608	0.600751	Not Sig
ENSCAFG00845015894	6.88401	-1.62002	0.762965	-2.12332	0.0337269	0.18184	Not Sig
ENSCAFG00845004444	91.9762	-1.6133	0.367321	-4.39206	1.12284e-05	0.000303265	FDR<0.05
ENSCAFG00845010963	1382.94	-1.61281	0.296173	-5.44552	5.16545e-08	2.39422e-06	FDR<0.05
ENSCAFG00845023381	982.473	-1.61281	0.503936	-3.20042	0.00137229	0.0167384	FDR<0.05
ENSCAFG00845024836	1.73184	-1.61279	2.16876	-0.743643	0.457092	0.776054	Not Sig
ENSCAFG00845006076	3199.61	-1.61154	0.427128	-3.77298	0.000161312	0.00284256	FDR<0.05
ENSCAFG00845001327	0.988684	-1.61092	2.35469	-0.68413	0.493893	#N/A	#N/A
ENSCAFG00845007858	3258.11	-1.60944	0.311992	-5.15859	2.48823e-07	9.57968e-06	FDR<0.05
ENSCAFG00845021181	0.443195	-1.60537	3.62858	-0.442423	0.658183	#N/A	#N/A
ENSCAFG00845007963	0.46359	-1.60528	3.60261	-0.445589	0.655894	#N/A	#N/A
ENSCAFG00845022465	52.437	-1.60379	0.492393	-3.25714	0.00112541	0.0143183	FDR<0.05
ENSCAFG00845029874	254.975	-1.60276	0.428521	-3.74023	0.000183854	0.00314761	FDR<0.05
ENSCAFG00845012369	524.783	-1.60145	0.795782	-2.01243	0.044175	0.217533	Not Sig
ENSCAFG00845021590	0.783811	-1.59961	2.59513	-0.616389	0.537638	#N/A	#N/A
ENSCAFG00845022385	1.90609	-1.59931	1.49534	-1.06953	0.28483	0.627704	Not Sig
ENSCAFG00845028645	1.22119	-1.59806	2.45074	-0.652074	0.514353	#N/A	#N/A
ENSCAFG00845021149	288.756	-1.59605	0.987821	-1.61573	0.106152	0.373383	Not Sig
ENSCAFG00845020697	16.8617	-1.59451	0.533114	-2.99093	0.00278127	0.028994	FDR<0.05
ENSCAFG00845021778	15.1092	-1.59438	0.791762	-2.01372	0.0440393	0.217082	Not Sig
ENSCAFG00845001897	112.697	-1.59421	0.504031	-3.16292	0.00156198	0.0184295	FDR<0.05
ENSCAFG00845006010	596.908	-1.59257	0.940076	-1.69408	0.0902497	0.339026	Not Sig
ENSCAFG00845001652	0.334584	-1.58909	4.65769	-0.341175	0.732972	#N/A	#N/A
ENSCAFG00845006424	275.459	-1.58638	0.315216	-5.03267	4.837e-07	1.79422e-05	FDR<0.05
ENSCAFG00845003442	9.72346	-1.58562	0.977974	-1.62133	0.104946	0.370908	Not Sig
ENSCAFG00845010352	1.04654	-1.58343	2.44794	-0.64684	0.517735	#N/A	#N/A
ENSCAFG00845005624	1.47774	-1.58311	2.5243	-0.627151	0.53056	#N/A	#N/A
ENSCAFG00845029919	8.93019	-1.58235	0.904522	-1.74938	0.0802252	0.313171	Not Sig
ENSCAFG00845002804	0.795951	-1.58162	2.2371	-0.706997	0.479568	#N/A	#N/A
ENSCAFG00845005721	0.264185	-1.58125	4.78373	-0.330547	0.740987	#N/A	#N/A
ENSCAFG00845020802	0.266899	-1.58125	4.78373	-0.330547	0.740987	#N/A	#N/A
ENSCAFG00845017862	296.123	-1.58077	0.354868	-4.45454	8.40748e-06	0.000231519	FDR<0.05
ENSCAFG00845030963	2.41611	-1.58049	1.15492	-1.36849	0.17116	0.483792	Not Sig
ENSCAFG00845000881	0.856288	-1.5803	2.11826	-0.746038	0.455644	#N/A	#N/A
ENSCAFG00845013781	0.40107	-1.58024	3.66526	-0.43114	0.666367	#N/A	#N/A
ENSCAFG00845020247	604.341	-1.57814	0.493886	-3.19536	0.00139657	0.0169582	FDR<0.05
ENSCAFG00845010532	1.49096	-1.57727	2.54313	-0.620208	0.535121	#N/A	#N/A
ENSCAFG00845030073	0.903994	-1.5767	2.43523	-0.647454	0.517338	#N/A	#N/A
ENSCAFG00845015936	0.935692	-1.5765	2.40138	-0.656499	0.511503	#N/A	#N/A
ENSCAFG00845027954	4.62733	-1.57562	1.63169	-0.965637	0.334226	0.6728	Not Sig
ENSCAFG00845018785	1.33298	-1.57491	2.17678	-0.723507	0.469368	#N/A	#N/A
ENSCAFG00845024009	2.19336	-1.57386	1.55369	-1.01298	0.311071	0.652799	Not Sig
ENSCAFG00845030150	302.03	-1.57336	0.474954	-3.31264	0.000924184	0.0122174	FDR<0.05
ENSCAFG00845001163	2.69942	-1.57135	1.86216	-0.843831	0.398764	0.731	Not Sig
ENSCAFG00845005176	0.341701	-1.5705	4.78427	-0.328264	0.742712	#N/A	#N/A
ENSCAFG00845024789	0.330436	-1.5705	4.78427	-0.328264	0.742712	#N/A	#N/A
ENSCAFG00845027024	0.318838	-1.5705	4.78427	-0.328264	0.742712	#N/A	#N/A
ENSCAFG00845005809	0.463085	-1.57042	4.36132	-0.360079	0.718788	#N/A	#N/A
ENSCAFG00845024011	0.520365	-1.57038	4.22609	-0.371592	0.710197	#N/A	#N/A
ENSCAFG00845028532	355.043	-1.57027	0.407295	-3.85537	0.000115553	0.00216539	FDR<0.05
ENSCAFG00845023338	0.45597	-1.57015	3.66828	-0.428035	0.668625	#N/A	#N/A
ENSCAFG00845017911	0.533021	-1.57004	3.48085	-0.451051	0.651953	#N/A	#N/A
ENSCAFG00845021681	811.422	-1.56684	0.316853	-4.945	7.61451e-07	2.72877e-05	FDR<0.05
ENSCAFG00845029260	15.0743	-1.56661	1.55564	-1.00705	0.313909	0.654948	Not Sig
ENSCAFG00845006121	7.6416	-1.56614	0.712141	-2.1992	0.0278637	0.160281	Not Sig
ENSCAFG00845022364	0.467771	-1.56242	3.62648	-0.430835	0.666588	#N/A	#N/A
ENSCAFG00845027267	0.773495	-1.56209	2.475	-0.631147	0.527944	#N/A	#N/A
ENSCAFG00845023173	18265.4	-1.56021	0.356157	-4.38068	1.18311e-05	0.000317195	FDR<0.05
ENSCAFG00845030471	17250	-1.55876	0.316456	-4.92567	8.40726e-07	2.96297e-05	FDR<0.05
ENSCAFG00845017360	1.04487	-1.55476	2.34773	-0.662239	0.507818	#N/A	#N/A
ENSCAFG00845016113	2.81601	-1.55135	1.1523	-1.34631	0.178203	0.495085	Not Sig
ENSCAFG00845020910	3.42998	-1.55125	1.8706	-0.82928	0.406946	0.738033	Not Sig
ENSCAFG00845015178	576.47	-1.55097	0.234995	-6.60002	4.11089e-11	3.69004e-09	FDR<0.05
ENSCAFG00845030984	0.938943	-1.54922	2.12169	-0.730181	0.46528	#N/A	#N/A
ENSCAFG00845008891	1.37014	-1.5481	2.29661	-0.674079	0.500261	#N/A	#N/A
ENSCAFG00845023982	0.71674	-1.54729	2.72762	-0.56727	0.570531	#N/A	#N/A
ENSCAFG00845006144	0.799096	-1.54703	2.51897	-0.614151	0.539116	#N/A	#N/A
ENSCAFG00845027152	0.639474	-1.54679	2.57953	-0.59964	0.548746	#N/A	#N/A
ENSCAFG00845004929	16.8087	-1.54498	0.56606	-2.72936	0.00634582	0.0548407	Not Sig
ENSCAFG00845027907	0.390163	-1.54441	3.67976	-0.419704	0.674702	#N/A	#N/A
ENSCAFG00845027613	0.487887	-1.5438	4.33907	-0.355789	0.721998	#N/A	#N/A
ENSCAFG00845021842	0.450901	-1.54376	4.38261	-0.352247	0.724653	#N/A	#N/A
ENSCAFG00845021949	0.261249	-1.54348	4.78563	-0.322524	0.747055	#N/A	#N/A
ENSCAFG00845029115	1.15193	-1.5428	2.16902	-0.71129	0.476904	#N/A	#N/A
ENSCAFG00845015768	0.743155	-1.54047	2.46888	-0.623954	0.532658	#N/A	#N/A
ENSCAFG00845012564	3.79815	-1.53409	2.15251	-0.7127	0.476032	0.789666	Not Sig
ENSCAFG00845008547	0.95536	-1.53151	2.07997	-0.736311	0.461541	#N/A	#N/A
ENSCAFG00845020706	0.944825	-1.53111	2.09927	-0.729355	0.465784	#N/A	#N/A
ENSCAFG00845004235	1023.27	-1.5309	0.471964	-3.24369	0.00117992	0.0148722	FDR<0.05
ENSCAFG00845005180	0.913015	-1.52968	2.17569	-0.703077	0.482008	#N/A	#N/A
ENSCAFG00845001560	1.09063	-1.52926	1.7172	-0.890551	0.37317	#N/A	#N/A
ENSCAFG00845007382	1.1598	-1.52902	2.12941	-0.718051	0.472726	#N/A	#N/A
ENSCAFG00845011433	204.815	-1.52048	0.485835	-3.12962	0.00175035	0.0201259	FDR<0.05
ENSCAFG00845004743	231.118	-1.52038	0.284941	-5.33576	9.51458e-08	4.10036e-06	FDR<0.05
ENSCAFG00845019908	0.254533	-1.51602	4.78704	-0.316693	0.751476	#N/A	#N/A
ENSCAFG00845027497	5267.94	-1.51539	0.774077	-1.95768	0.050268	0.235701	Not Sig
ENSCAFG00845010157	0.52722	-1.5135	4.09493	-0.369604	0.711678	#N/A	#N/A
ENSCAFG00845017276	3.59042	-1.51334	1.24894	-1.21169	0.22563	0.560351	Not Sig
ENSCAFG00845024070	5.83585	-1.51087	1.9535	-0.773415	0.439277	0.763716	Not Sig
ENSCAFG00845006141	11.5249	-1.5082	0.644641	-2.3396	0.0193043	0.125339	Not Sig
ENSCAFG00845017898	1747.22	-1.50778	0.209453	-7.19867	6.08034e-13	7.37219e-11	FDR<0.05
ENSCAFG00845024876	79.7121	-1.50623	0.557432	-2.70208	0.00689073	0.0585441	Not Sig
ENSCAFG00845002956	223.707	-1.50489	0.352627	-4.26765	1.97543e-05	0.000489251	FDR<0.05
ENSCAFG00845002279	0.53474	-1.49607	3.05503	-0.489708	0.624341	#N/A	#N/A
ENSCAFG00845022030	0.909234	-1.49575	1.92356	-0.777598	0.436806	#N/A	#N/A
ENSCAFG00845013732	176.738	-1.49552	0.676017	-2.21225	0.0269496	0.157048	Not Sig
ENSCAFG00845003627	1.96922	-1.49526	1.31151	-1.1401	0.254244	0.594242	Not Sig
ENSCAFG00845025947	848.225	-1.49389	0.343632	-4.34737	1.37781e-05	0.000359314	FDR<0.05
ENSCAFG00845023493	2.82319	-1.49238	1.19776	-1.24598	0.212772	0.545439	Not Sig
ENSCAFG00845010641	0.514836	-1.49237	3.57986	-0.41688	0.676766	#N/A	#N/A
ENSCAFG00845021751	0.942303	-1.49169	2.18592	-0.682409	0.494981	#N/A	#N/A
ENSCAFG00845027807	0.834952	-1.49158	2.23822	-0.666412	0.505148	#N/A	#N/A
ENSCAFG00845027339	45.2904	-1.48859	0.544862	-2.73205	0.00629407	0.0545386	Not Sig
ENSCAFG00845017636	2525.86	-1.48786	0.359517	-4.13849	3.49597e-05	0.000807952	FDR<0.05
ENSCAFG00845022094	759.105	-1.48428	0.24145	-6.14734	7.87915e-10	5.14107e-08	FDR<0.05
ENSCAFG00845029025	1.78759	-1.48165	1.29559	-1.14361	0.252787	0.592474	Not Sig
ENSCAFG00845013133	10.2754	-1.48141	0.831431	-1.78176	0.074788	0.301583	Not Sig
ENSCAFG00845003606	1039.04	-1.47671	1.14196	-1.29313	0.195965	0.521087	Not Sig
ENSCAFG00845007073	3.57416	-1.47637	1.29459	-1.14041	0.254114	0.594213	Not Sig
ENSCAFG00845012252	0.462987	-1.47439	4.23572	-0.348086	0.727776	#N/A	#N/A
ENSCAFG00845014502	6.07519	-1.47039	1.24721	-1.17895	0.238419	0.575743	Not Sig
ENSCAFG00845018564	3.50498	-1.46666	1.4258	-1.02865	0.303642	0.646139	Not Sig
ENSCAFG00845023678	1.85558	-1.46649	1.29046	-1.13641	0.255786	0.595737	Not Sig
ENSCAFG00845025115	74.2494	-1.46528	0.332347	-4.4089	1.03898e-05	0.000283703	FDR<0.05
ENSCAFG00845015649	28.7253	-1.46523	0.750649	-1.95196	0.0509435	0.237671	Not Sig
ENSCAFG00845014559	10.6285	-1.46213	0.686413	-2.1301	0.0331636	0.180293	Not Sig
ENSCAFG00845010852	9.67822	-1.46181	0.750114	-1.94879	0.0513208	0.238762	Not Sig
ENSCAFG00845013126	14.8841	-1.45872	0.654604	-2.22841	0.0258533	0.152575	Not Sig
ENSCAFG00845025509	2.0603	-1.45766	1.64274	-0.887335	0.374898	0.707841	Not Sig
ENSCAFG00845026793	0.830018	-1.45427	2.34598	-0.619899	0.535324	#N/A	#N/A
ENSCAFG00845009698	0.937337	-1.45323	1.9472	-0.746319	0.455475	#N/A	#N/A
ENSCAFG00845000759	861.89	-1.44378	0.210885	-6.8463	7.5786e-12	7.94384e-10	FDR<0.05
ENSCAFG00845015064	1278.81	-1.44308	0.158837	-9.08529	1.03426e-19	2.8006e-17	FDR<0.05
ENSCAFG00845001662	0.553028	-1.43886	3.26265	-0.441008	0.659207	#N/A	#N/A
ENSCAFG00845015085	1587.76	-1.43834	0.388436	-3.70289	0.000213153	0.00355554	FDR<0.05
ENSCAFG00845017921	617.919	-1.43653	0.441956	-3.25039	0.00115248	0.0145971	FDR<0.05
ENSCAFG00845001133	2230.72	-1.43522	0.237858	-6.03395	1.59997e-09	9.92166e-08	FDR<0.05
ENSCAFG00845008505	13.2984	-1.43314	0.636347	-2.25214	0.0243134	0.146087	Not Sig
ENSCAFG00845023759	2.88298	-1.43307	1.21203	-1.18237	0.237058	0.573856	Not Sig
ENSCAFG00845009819	1.39541	-1.42683	1.78857	-0.797751	0.425015	#N/A	#N/A
ENSCAFG00845025893	3.14295	-1.42677	1.1653	-1.22437	0.220811	0.555774	Not Sig
ENSCAFG00845030677	5.34123	-1.42587	1.15796	-1.23136	0.218189	0.551535	Not Sig
ENSCAFG00845023632	0.987764	-1.42501	1.98844	-0.716646	0.473592	#N/A	#N/A
ENSCAFG00845002398	14.9595	-1.4236	0.85563	-1.6638	0.0961523	0.352957	Not Sig
ENSCAFG00845006691	0.891917	-1.42278	2.14232	-0.664129	0.506608	#N/A	#N/A
ENSCAFG00845019532	1.22048	-1.41839	2.13695	-0.663745	0.506854	#N/A	#N/A
ENSCAFG00845008296	2016.07	-1.41656	0.372019	-3.80778	0.000140222	0.00253414	FDR<0.05
ENSCAFG00845016314	35.3027	-1.41398	0.596616	-2.37	0.017788	0.118412	Not Sig
ENSCAFG00845026196	10.1399	-1.41297	0.738471	-1.91337	0.0557002	0.251938	Not Sig
ENSCAFG00845025944	1.56411	-1.4106	1.6989	-0.830304	0.406367	0.738011	Not Sig
ENSCAFG00845001810	0.937102	-1.40629	2.46745	-0.569934	0.568722	#N/A	#N/A
ENSCAFG00845022562	2.20059	-1.40619	1.63531	-0.859887	0.389851	0.72338	Not Sig
ENSCAFG00845021985	12758.5	-1.40468	0.38889	-3.61203	0.000303806	0.00479216	FDR<0.05
ENSCAFG00845012813	1.33076	-1.40211	1.80825	-0.775398	0.438104	#N/A	#N/A
ENSCAFG00845019660	1.19835	-1.3974	2.20438	-0.633919	0.526134	#N/A	#N/A
ENSCAFG00845014681	0.959023	-1.39495	2.59363	-0.537836	0.59069	#N/A	#N/A
ENSCAFG00845011764	2.26388	-1.39448	1.46006	-0.955081	0.339537	0.677211	Not Sig
ENSCAFG00845026004	2.38492	-1.38928	1.1854	-1.172	0.241198	0.578764	Not Sig
ENSCAFG00845024170	60.6885	-1.3892	0.527127	-2.63543	0.00840315	0.067991	Not Sig
ENSCAFG00845021202	0.941782	-1.38447	2.21995	-0.623651	0.532857	#N/A	#N/A
ENSCAFG00845026295	0.653953	-1.38388	2.12608	-0.650906	0.515107	#N/A	#N/A
ENSCAFG00845008596	34.3066	-1.38123	0.773082	-1.78665	0.0739939	0.299646	Not Sig
ENSCAFG00845002156	3823.38	-1.37999	0.120844	-11.4196	3.33802e-30	2.08588e-27	FDR<0.05
ENSCAFG00845012505	4.87902	-1.37986	1.00571	-1.37203	0.170055	0.481908	Not Sig
ENSCAFG00845024636	4.89754	-1.37916	1.08364	-1.27271	0.203121	0.53223	Not Sig
ENSCAFG00845014687	11.2267	-1.37375	0.758267	-1.8117	0.0700328	0.29078	Not Sig
ENSCAFG00845004770	407.266	-1.37358	0.332631	-4.12942	3.63675e-05	0.000835732	FDR<0.05
ENSCAFG00845001366	4.89402	-1.37291	1.12328	-1.22223	0.221619	0.556376	Not Sig
ENSCAFG00845007239	3.99153	-1.37197	1.02016	-1.34486	0.178672	0.495796	Not Sig
ENSCAFG00845009304	13.2044	-1.37155	0.622346	-2.20384	0.0275354	0.159291	Not Sig
ENSCAFG00845005819	0.593024	-1.37141	2.78089	-0.493156	0.621902	#N/A	#N/A
ENSCAFG00845024176	2.54554	-1.36966	1.53538	-0.892062	0.37236	0.705719	Not Sig
ENSCAFG00845009035	0.947708	-1.36853	2.83856	-0.482122	0.629719	#N/A	#N/A
ENSCAFG00845023326	3.02681	-1.36627	1.64649	-0.829806	0.406649	0.738033	Not Sig
ENSCAFG00845025553	636.411	-1.36419	0.48526	-2.81126	0.00493483	0.0448211	FDR<0.05
ENSCAFG00845025118	1.88938	-1.3611	1.83134	-0.743225	0.457345	0.776054	Not Sig
ENSCAFG00845002154	3898.15	-1.36001	0.191376	-7.10651	1.19015e-12	1.38805e-10	FDR<0.05
ENSCAFG00845026101	77.2108	-1.35768	0.446627	-3.03986	0.00236689	0.0253828	FDR<0.05
ENSCAFG00845005263	40.5156	-1.35757	0.671091	-2.02294	0.0430798	0.214501	Not Sig
ENSCAFG00845020893	2.72674	-1.35664	1.39687	-0.971204	0.331447	0.670097	Not Sig
ENSCAFG00845024350	1016.08	-1.35393	0.333961	-4.05415	5.03176e-05	0.00109147	FDR<0.05
ENSCAFG00845022704	1.27751	-1.35159	1.92825	-0.70094	0.48334	#N/A	#N/A
ENSCAFG00845025853	11.8632	-1.35037	0.637363	-2.11868	0.0341174	0.183233	Not Sig
ENSCAFG00845017441	0.517076	-1.3501	3.36068	-0.401735	0.687879	#N/A	#N/A
ENSCAFG00845000564	836.234	-1.34792	0.162426	-8.29865	1.05301e-16	2.2811e-14	FDR<0.05
ENSCAFG00845021752	221.791	-1.34622	0.541837	-2.48456	0.0129713	0.0942089	Not Sig
ENSCAFG00845009867	1.99708	-1.34552	1.65124	-0.814855	0.415155	0.744648	Not Sig
ENSCAFG00845024990	0.663326	-1.34516	4.6704	-0.288017	0.773333	#N/A	#N/A
ENSCAFG00845025794	2.56976	-1.34401	1.80675	-0.743886	0.456945	0.776054	Not Sig
ENSCAFG00845007406	952.601	-1.34188	0.406755	-3.29898	0.00097036	0.0126732	FDR<0.05
ENSCAFG00845026581	735.917	-1.34028	0.325311	-4.11999	3.78885e-05	0.000864571	FDR<0.05
ENSCAFG00845003657	2924.18	-1.34011	0.33451	-4.00619	6.17065e-05	0.00127876	FDR<0.05
ENSCAFG00845028616	1223.35	-1.33999	0.330889	-4.04968	5.12884e-05	0.00110809	FDR<0.05
ENSCAFG00845007521	131.664	-1.33937	0.516405	-2.59365	0.00949641	0.0744634	Not Sig
ENSCAFG00845030253	8.13383	-1.33783	0.745148	-1.79539	0.0725917	0.296256	Not Sig
ENSCAFG00845027433	1150.26	-1.33603	0.167966	-7.95414	1.80385e-15	3.33036e-13	FDR<0.05
ENSCAFG00845019529	271.822	-1.33314	0.395416	-3.37149	0.000747625	0.0102162	FDR<0.05
ENSCAFG00845025355	2.06763	-1.33289	1.46211	-0.911621	0.361968	0.696294	Not Sig
ENSCAFG00845011478	1.75857	-1.33232	1.75064	-0.761045	0.44663	0.76858	Not Sig
ENSCAFG00845019388	19.4678	-1.32919	0.431262	-3.08208	0.00205559	0.0228278	FDR<0.05
ENSCAFG00845029491	203.271	-1.3291	0.343368	-3.87077	0.000108494	0.00206768	FDR<0.05
ENSCAFG00845001549	2.52311	-1.32773	1.1771	-1.12797	0.259332	0.600109	Not Sig
ENSCAFG00845007029	3.48006	-1.32748	0.951627	-1.39496	0.163029	0.471808	Not Sig
ENSCAFG00845017780	11.582	-1.32658	0.660561	-2.00826	0.0446157	0.218796	Not Sig
ENSCAFG00845005418	0.728982	-1.325	3.30436	-0.400985	0.688431	#N/A	#N/A
ENSCAFG00845028604	2.96473	-1.3236	1.34153	-0.986636	0.323821	0.664201	Not Sig
ENSCAFG00845025821	541.025	-1.32336	0.364954	-3.62608	0.000287751	0.00458342	FDR<0.05
ENSCAFG00845018597	1.18467	-1.32289	2.01147	-0.657676	0.510746	#N/A	#N/A
ENSCAFG00845001216	2.77734	-1.32286	1.75191	-0.755096	0.450191	0.770896	Not Sig
ENSCAFG00845005191	332.031	-1.32192	0.538599	-2.45437	0.0141132	0.0999549	Not Sig
ENSCAFG00845025770	0.951251	-1.32077	2.15142	-0.613906	0.539277	#N/A	#N/A
ENSCAFG00845013290	2049.86	-1.32021	0.178727	-7.38674	1.50471e-13	2.1075e-11	FDR<0.05
ENSCAFG00845007384	38.4094	-1.31929	0.58901	-2.23983	0.0251017	0.149442	Not Sig
ENSCAFG00845006195	24.5253	-1.3169	0.741011	-1.77717	0.07554	0.30356	Not Sig
ENSCAFG00845018599	0.720443	-1.31678	2.50022	-0.526665	0.598426	#N/A	#N/A
ENSCAFG00845016089	5.48019	-1.31601	0.980835	-1.34172	0.179685	0.497334	Not Sig
ENSCAFG00845026529	9804.95	-1.31447	0.349199	-3.76424	0.000167057	0.00292982	FDR<0.05
ENSCAFG00845016095	0.742504	-1.31241	2.38452	-0.550388	0.582053	#N/A	#N/A
ENSCAFG00845023377	109.001	-1.31154	0.309974	-4.23112	2.32535e-05	0.000566417	FDR<0.05
ENSCAFG00845018441	7.55345	-1.30763	0.789862	-1.65552	0.0978188	0.355912	Not Sig
ENSCAFG00845027982	1687.03	-1.30596	0.204117	-6.39809	1.57334e-10	1.22306e-08	FDR<0.05
ENSCAFG00845029343	3.98941	-1.30569	1.26903	-1.02889	0.303534	0.646139	Not Sig
ENSCAFG00845028854	2176.18	-1.30544	0.181344	-7.19869	6.07929e-13	7.37219e-11	FDR<0.05
ENSCAFG00845007206	0.608922	-1.30491	4.71101	-0.276992	0.781786	#N/A	#N/A
ENSCAFG00845029917	0.604149	-1.30491	4.71101	-0.276992	0.781787	#N/A	#N/A
ENSCAFG00845012611	11.0914	-1.30322	0.743804	-1.75211	0.0797558	0.311863	Not Sig
ENSCAFG00845009233	6731.91	-1.30315	0.137281	-9.49257	2.25406e-21	7.04265e-19	FDR<0.05
ENSCAFG00845022065	10.4042	-1.30024	0.634075	-2.05061	0.0403051	0.205296	Not Sig
ENSCAFG00845029640	4.07145	-1.29593	1.35039	-0.959672	0.33722	0.675674	Not Sig
ENSCAFG00845017168	9.93753	-1.29262	0.664589	-1.945	0.0517752	0.240203	Not Sig
ENSCAFG00845021211	2603.2	-1.29246	0.333289	-3.87789	0.000105366	0.00201399	FDR<0.05
ENSCAFG00845003985	4.73542	-1.29227	1.00721	-1.28302	0.199484	0.526431	Not Sig
ENSCAFG00845009689	216.861	-1.28248	0.24745	-5.18278	2.18601e-07	8.59952e-06	FDR<0.05
ENSCAFG00845015555	1.44901	-1.28055	1.67311	-0.765372	0.44405	#N/A	#N/A
ENSCAFG00845014898	5.43438	-1.27702	1.08117	-1.18115	0.237543	0.574566	Not Sig
ENSCAFG00845007295	1.73528	-1.27683	1.56362	-0.816582	0.414167	0.743698	Not Sig
ENSCAFG00845001482	442.992	-1.27557	0.330301	-3.86184	0.000112538	0.00212112	FDR<0.05
ENSCAFG00845028975	437.473	-1.2754	0.432454	-2.9492	0.00318593	0.0322303	FDR<0.05
ENSCAFG00845009176	140.952	-1.27538	0.32362	-3.94099	8.11465e-05	0.00161964	FDR<0.05
ENSCAFG00845018295	8.45376	-1.27163	1.20299	-1.05705	0.290487	0.632262	Not Sig
ENSCAFG00845001928	3.60803	-1.2709	0.867672	-1.46473	0.142995	0.438431	Not Sig
ENSCAFG00845008360	5.65408	-1.26123	0.859308	-1.46773	0.142177	0.437161	Not Sig
ENSCAFG00845004114	323.931	-1.25907	0.458638	-2.74524	0.00604659	0.0528086	Not Sig
ENSCAFG00845029798	161.67	-1.25866	0.687358	-1.83115	0.0670779	0.282702	Not Sig
ENSCAFG00845029564	2749.73	-1.25816	0.355112	-3.54299	0.000395618	0.00602965	FDR<0.05
ENSCAFG00845030225	7.70719	-1.25749	0.758802	-1.65721	0.0974769	0.35533	Not Sig
ENSCAFG00845012837	90.9721	-1.25697	0.571049	-2.20117	0.0277242	0.159729	Not Sig
ENSCAFG00845023051	117.63	-1.25682	0.597778	-2.10249	0.0355106	0.188666	Not Sig
ENSCAFG00845026992	1200.37	-1.25618	0.225525	-5.57003	2.54698e-08	1.28512e-06	FDR<0.05
ENSCAFG00845010082	6.75845	-1.25567	1.04467	-1.20198	0.229372	0.564979	Not Sig
ENSCAFG00845012583	1281.27	-1.25469	0.861758	-1.45596	0.145402	0.442305	Not Sig
ENSCAFG00845001261	6.73449	-1.25397	0.841864	-1.48952	0.136351	0.428077	Not Sig
ENSCAFG00845026695	26.5668	-1.25374	0.621759	-2.01645	0.0437534	0.216199	Not Sig
ENSCAFG00845022011	24.6052	-1.25374	0.840522	-1.49161	0.1358	0.426842	Not Sig
ENSCAFG00845011860	0.519024	-1.25296	4.17146	-0.300364	0.763899	#N/A	#N/A
ENSCAFG00845003737	625.906	-1.2512	0.266608	-4.69305	2.69166e-06	8.40989e-05	FDR<0.05
ENSCAFG00845005099	1.21043	-1.25086	2.84601	-0.439514	0.660289	#N/A	#N/A
ENSCAFG00845006774	1.38614	-1.25006	1.6526	-0.756423	0.449396	#N/A	#N/A
ENSCAFG00845010927	175.049	-1.24892	0.26229	-4.76161	1.92054e-06	6.29094e-05	FDR<0.05
ENSCAFG00845000694	35.4391	-1.24626	0.5406	-2.30532	0.0211487	0.133019	Not Sig
ENSCAFG00845025110	10.2911	-1.24061	0.616146	-2.01351	0.0440612	0.217082	Not Sig
ENSCAFG00845002404	8.82414	-1.2384	1.15641	-1.0709	0.284216	0.627143	Not Sig
ENSCAFG00845008045	6.49827	-1.23768	0.990936	-1.24901	0.211663	0.544423	Not Sig
ENSCAFG00845008161	0.459897	-1.23763	4.7131	-0.262593	0.792864	#N/A	#N/A
ENSCAFG00845012086	9.72089	-1.23599	0.612653	-2.01744	0.0436494	0.215882	Not Sig
ENSCAFG00845023214	10.698	-1.23544	0.752784	-1.64116	0.100765	0.362812	Not Sig
ENSCAFG00845018934	136.924	-1.23254	0.233527	-5.27794	1.30641e-07	5.47042e-06	FDR<0.05
ENSCAFG00845023454	15.0826	-1.23167	0.720139	-1.71032	0.0872068	0.331117	Not Sig
ENSCAFG00845014334	5.242	-1.23126	0.813062	-1.51434	0.129938	0.417298	Not Sig
ENSCAFG00845006485	841.815	-1.2308	0.291936	-4.21598	2.48695e-05	0.000599488	FDR<0.05
ENSCAFG00845011979	88.123	-1.22939	0.360823	-3.40718	0.000656373	0.00923298	FDR<0.05
ENSCAFG00845015396	2.23505	-1.22767	1.3347	-0.919813	0.357671	0.692897	Not Sig
ENSCAFG00845011624	146.09	-1.22761	0.915298	-1.34122	0.17985	0.497424	Not Sig
ENSCAFG00845004698	2289.28	-1.22712	0.349162	-3.51448	0.000440613	0.00658569	FDR<0.05
ENSCAFG00845018608	9059.24	-1.22646	0.302178	-4.05873	4.93408e-05	0.00107747	FDR<0.05
ENSCAFG00845019810	1199.29	-1.22643	0.295099	-4.15599	3.23883e-05	0.000754968	FDR<0.05
ENSCAFG00845008229	748.824	-1.22583	0.332115	-3.69097	0.000223403	0.00369993	FDR<0.05
ENSCAFG00845004882	4.05281	-1.22459	0.866784	-1.4128	0.157714	0.462858	Not Sig
ENSCAFG00845007227	1810.53	-1.22355	0.314626	-3.88889	0.000100702	0.00194081	FDR<0.05
ENSCAFG00845021038	38.0573	-1.22104	0.346347	-3.52548	0.00042271	0.00636493	FDR<0.05
ENSCAFG00845021573	5.54306	-1.21886	1.16776	-1.04375	0.2966	0.639197	Not Sig
ENSCAFG00845019395	4.03478	-1.21878	1.07318	-1.13568	0.256092	0.596008	Not Sig
ENSCAFG00845023318	4.66597	-1.21664	1.02773	-1.18381	0.236487	0.573463	Not Sig
ENSCAFG00845026298	114.887	-1.21566	0.408526	-2.97571	0.00292311	0.0300962	FDR<0.05
ENSCAFG00845027166	102.468	-1.21532	0.367843	-3.30391	0.000953459	0.0125128	FDR<0.05
ENSCAFG00845028947	2.66377	-1.21439	1.27585	-0.951828	0.341184	0.678734	Not Sig
ENSCAFG00845024783	154.343	-1.21203	0.508324	-2.38436	0.0171089	0.115022	Not Sig
ENSCAFG00845014966	3.0525	-1.21037	1.27807	-0.947033	0.343622	0.680915	Not Sig
ENSCAFG00845029413	99.2156	-1.20961	0.348589	-3.47002	0.000520417	0.00759679	FDR<0.05
ENSCAFG00845025831	208.776	-1.20747	0.311058	-3.88182	0.000103677	0.00198872	FDR<0.05
ENSCAFG00845020382	305.458	-1.20425	0.319463	-3.76961	0.000163505	0.00287496	FDR<0.05
ENSCAFG00845011067	1181.79	-1.20411	0.200908	-5.99334	2.05581e-09	1.2604e-07	FDR<0.05
ENSCAFG00845016213	3.142	-1.20308	1.08984	-1.10391	0.269632	0.611491	Not Sig
ENSCAFG00845022480	147.061	-1.20125	0.640479	-1.87554	0.0607178	0.265503	Not Sig
ENSCAFG00845004851	1.44176	-1.20004	3.25438	-0.368746	0.712317	#N/A	#N/A
ENSCAFG00845002533	824.543	-1.19774	0.24165	-4.9565	7.1775e-07	2.5914e-05	FDR<0.05
ENSCAFG00845017200	14.3014	-1.19668	0.518553	-2.30774	0.0210136	0.132534	Not Sig
ENSCAFG00845023815	14101.6	-1.19	0.288031	-4.13149	3.6042e-05	0.000829425	FDR<0.05
ENSCAFG00845025748	13.8525	-1.18912	0.599103	-1.98484	0.0471623	0.226165	Not Sig
ENSCAFG00845022670	763.893	-1.18785	0.264059	-4.49844	6.84543e-06	0.000193062	FDR<0.05
ENSCAFG00845030823	2.69392	-1.18661	1.08887	-1.08977	0.275816	0.617669	Not Sig
ENSCAFG00845025875	8.9568	-1.18365	0.666693	-1.7754	0.0758319	0.303974	Not Sig
ENSCAFG00845004875	30.8069	-1.1834	0.916636	-1.29103	0.196693	0.522596	Not Sig
ENSCAFG00845010077	470.327	-1.18285	0.312071	-3.79032	0.000150453	0.00269633	FDR<0.05
ENSCAFG00845020170	6518.94	-1.18158	0.30534	-3.86973	0.000108958	0.00206803	FDR<0.05
ENSCAFG00845009440	9.44939	-1.18034	0.856037	-1.37884	0.167945	0.47929	Not Sig
ENSCAFG00845018368	277.436	-1.1801	0.305819	-3.85882	0.000113935	0.00214001	FDR<0.05
ENSCAFG00845025151	15.4358	-1.17915	0.526678	-2.23885	0.0251656	0.149548	Not Sig
ENSCAFG00845029613	28063.1	-1.17903	0.21614	-5.45493	4.8992e-08	2.28728e-06	FDR<0.05
ENSCAFG00845030391	1936.75	-1.17493	0.289978	-4.0518	5.08254e-05	0.00110101	FDR<0.05
ENSCAFG00845013717	885.077	-1.17447	0.165314	-7.10446	1.20794e-12	1.39187e-10	FDR<0.05
ENSCAFG00845013669	3.0783	-1.17447	1.10934	-1.05871	0.289731	0.632262	Not Sig
ENSCAFG00845018176	356.027	-1.17295	0.43493	-2.69688	0.00699922	0.0591656	Not Sig
ENSCAFG00845006380	7.64947	-1.17252	0.923245	-1.27	0.204084	0.533336	Not Sig
ENSCAFG00845007803	3119.02	-1.17164	0.0744014	-15.7475	7.13944e-56	1.65706e-52	FDR<0.05
ENSCAFG00845023229	1.8593	-1.17136	2.01684	-0.580789	0.561383	0.838797	Not Sig
ENSCAFG00845014253	1007.75	-1.171	0.175741	-6.66318	2.67969e-11	2.57615e-09	FDR<0.05
ENSCAFG00845004765	1601.25	-1.1708	0.154289	-7.58831	3.24093e-14	5.11217e-12	FDR<0.05
ENSCAFG00845016950	0.40655	-1.16978	4.72958	-0.247332	0.804651	#N/A	#N/A
ENSCAFG00845018646	2569.62	-1.1696	0.322002	-3.63227	0.000280942	0.00448376	FDR<0.05
ENSCAFG00845019818	3100.77	-1.16951	0.25278	-4.62661	3.717e-06	0.000111833	FDR<0.05
ENSCAFG00845014884	2965.9	-1.16918	0.285909	-4.08933	4.32624e-05	0.000960224	FDR<0.05
ENSCAFG00845025130	0.710016	-1.16842	3.11791	-0.374744	0.707851	#N/A	#N/A
ENSCAFG00845014859	67.7961	-1.168	0.295643	-3.95071	7.79196e-05	0.00156099	FDR<0.05
ENSCAFG00845028010	10064.9	-1.16785	0.291382	-4.00795	6.12475e-05	0.00127087	FDR<0.05
ENSCAFG00845026118	1.85094	-1.16768	2.46182	-0.474315	0.635275	0.877961	Not Sig
ENSCAFG00845006114	509.627	-1.16731	0.321631	-3.62936	0.000284126	0.00453012	FDR<0.05
ENSCAFG00845001766	641.058	-1.16594	0.361565	-3.22469	0.0012611	0.0157366	FDR<0.05
ENSCAFG00845012925	1220.6	-1.16575	0.271179	-4.29884	1.71694e-05	0.000431146	FDR<0.05
ENSCAFG00845008405	1.07734	-1.16372	2.66687	-0.436363	0.662574	#N/A	#N/A
ENSCAFG00845004858	3291.92	-1.16258	0.212534	-5.47009	4.49807e-08	2.11827e-06	FDR<0.05
ENSCAFG00845026288	11624.6	-1.15955	0.288138	-4.02428	5.7151e-05	0.00120745	FDR<0.05
ENSCAFG00845011955	0.387469	-1.15946	4.73674	-0.244781	0.806626	#N/A	#N/A
ENSCAFG00845015416	13.1888	-1.15833	0.597759	-1.93779	0.0526494	0.242915	Not Sig
ENSCAFG00845007200	1.32209	-1.15755	2.88188	-0.401665	0.68793	#N/A	#N/A
ENSCAFG00845027119	1.6886	-1.15746	2.29147	-0.505118	0.613476	0.86588	Not Sig
ENSCAFG00845009210	403.614	-1.15608	0.409261	-2.82481	0.00473091	0.0435979	FDR<0.05
ENSCAFG00845029215	0.403725	-1.15589	4.73009	-0.24437	0.806944	#N/A	#N/A
ENSCAFG00845013765	8.98184	-1.15575	0.597406	-1.93461	0.0530387	0.243906	Not Sig
ENSCAFG00845003829	0.492229	-1.15461	4.21559	-0.273892	0.784168	#N/A	#N/A
ENSCAFG00845001057	983.226	-1.15363	0.364456	-3.16536	0.00154891	0.0183152	FDR<0.05
ENSCAFG00845013159	5788.06	-1.15359	0.282574	-4.08246	4.45616e-05	0.000986366	FDR<0.05
ENSCAFG00845010416	764.193	-1.15172	0.288498	-3.99213	6.5483e-05	0.00134331	FDR<0.05
ENSCAFG00845014331	6506.97	-1.15096	0.149843	-7.68111	1.57714e-14	2.67043e-12	FDR<0.05
ENSCAFG00845005020	444.853	-1.14672	0.289536	-3.96055	7.47759e-05	0.0015073	FDR<0.05
ENSCAFG00845015699	0.719236	-1.14358	2.53984	-0.450256	0.652526	#N/A	#N/A
ENSCAFG00845030375	0.782652	-1.14185	3.8318	-0.297994	0.765708	#N/A	#N/A
ENSCAFG00845005035	139.68	-1.14131	0.271432	-4.20477	2.61345e-05	0.000625343	FDR<0.05
ENSCAFG00845025360	254.933	-1.14085	0.331764	-3.43875	0.000584413	0.00838777	FDR<0.05
ENSCAFG00845015300	27.8523	-1.1401	0.440066	-2.59075	0.00957677	0.0748767	Not Sig
ENSCAFG00845016163	0.583446	-1.13871	3.96593	-0.287123	0.774018	#N/A	#N/A
ENSCAFG00845029333	0.650289	-1.13753	3.46181	-0.328593	0.742463	#N/A	#N/A
ENSCAFG00845027216	1856.79	-1.13506	0.187056	-6.06803	1.29485e-09	8.21773e-08	FDR<0.05
ENSCAFG00845024927	9.26047	-1.13462	1.0287	-1.10297	0.27004	0.611896	Not Sig
ENSCAFG00845026801	0.862555	-1.13323	2.71618	-0.417215	0.676521	#N/A	#N/A
ENSCAFG00845028709	42.356	-1.13233	0.48873	-2.31689	0.0205095	0.130776	Not Sig
ENSCAFG00845018414	3481.92	-1.13043	0.400874	-2.81993	0.00480348	0.0440807	FDR<0.05
ENSCAFG00845012829	3.54166	-1.12812	1.3541	-0.833109	0.404783	0.736254	Not Sig
ENSCAFG00845021664	90.2288	-1.12657	0.377429	-2.98486	0.00283705	0.029434	FDR<0.05
ENSCAFG00845013725	1073.38	-1.12569	0.314614	-3.57801	0.000346225	0.00535725	FDR<0.05
ENSCAFG00845024850	1735.38	-1.12437	0.312878	-3.59364	0.000326086	0.00509432	FDR<0.05
ENSCAFG00845023567	7142.67	-1.12386	0.169205	-6.64199	3.09469e-11	2.8857e-09	FDR<0.05
ENSCAFG00845019592	50.2855	-1.12334	0.732176	-1.53425	0.124968	0.408359	Not Sig
ENSCAFG00845001790	5949.69	-1.12306	0.158048	-7.10582	1.19608e-12	1.38805e-10	FDR<0.05
ENSCAFG00845003731	2963.56	-1.12166	0.181531	-6.17888	6.45594e-10	4.28121e-08	FDR<0.05
ENSCAFG00845003868	1351.63	-1.12159	0.388209	-2.88913	0.00386309	0.0371382	FDR<0.05
ENSCAFG00845010319	2650.5	-1.12122	0.241522	-4.6423	3.44555e-06	0.000105028	FDR<0.05
ENSCAFG00845025120	1296.72	-1.12102	0.32832	-3.4144	0.000639215	0.00903858	FDR<0.05
ENSCAFG00845020984	1.89001	-1.12007	1.18509	-0.945136	0.34459	0.68128	Not Sig
ENSCAFG00845027439	1.40707	-1.11997	1.77151	-0.632213	0.527248	#N/A	#N/A
ENSCAFG00845020084	3948.65	-1.11984	0.383272	-2.92179	0.00348027	0.0345412	FDR<0.05
ENSCAFG00845009331	2.16577	-1.11824	1.35655	-0.824324	0.409755	0.740344	Not Sig
ENSCAFG00845030227	2.17271	-1.11745	1.41724	-0.788473	0.43042	0.756658	Not Sig
ENSCAFG00845008473	1.05265	-1.11715	2.75689	-0.405221	0.685315	#N/A	#N/A
ENSCAFG00845004953	3141.13	-1.11694	0.357009	-3.1286	0.00175638	0.020181	FDR<0.05
ENSCAFG00845020543	790.235	-1.1166	0.282589	-3.95131	7.77231e-05	0.0015609	FDR<0.05
ENSCAFG00845021117	501.349	-1.1161	0.368792	-3.02637	0.00247509	0.0262657	FDR<0.05
ENSCAFG00845029891	1.32175	-1.11603	1.67421	-0.6666	0.505028	#N/A	#N/A
ENSCAFG00845015237	39.7176	-1.11589	0.582757	-1.91485	0.0555113	0.251311	Not Sig
ENSCAFG00845008430	1.48033	-1.11548	1.42391	-0.783398	0.433393	#N/A	#N/A
ENSCAFG00845022036	231.304	-1.11443	0.366833	-3.03798	0.00238167	0.0255244	FDR<0.05
ENSCAFG00845029910	1.65381	-1.11401	1.71047	-0.65129	0.514859	0.812259	Not Sig
ENSCAFG00845000607	4053.33	-1.11355	1.31316	-0.847987	0.396445	0.729105	Not Sig
ENSCAFG00845016234	2.73683	-1.11342	1.38711	-0.802688	0.422155	0.749919	Not Sig
ENSCAFG00845012544	274.301	-1.11294	0.29244	-3.80572	0.000141393	0.00254962	FDR<0.05
ENSCAFG00845021612	0.534087	-1.11279	4.22705	-0.263256	0.792353	#N/A	#N/A
ENSCAFG00845023754	52.7458	-1.11277	0.90144	-1.23444	0.21704	0.550287	Not Sig
ENSCAFG00845000304	74.8573	-1.11226	0.554281	-2.00668	0.0447841	0.219159	Not Sig
ENSCAFG00845017518	999.127	-1.11165	0.199174	-5.58132	2.38698e-08	1.21572e-06	FDR<0.05
ENSCAFG00845006819	1.36239	-1.1116	1.91919	-0.579203	0.562452	#N/A	#N/A
ENSCAFG00845007741	476.593	-1.11003	0.201242	-5.5159	3.46996e-08	1.68288e-06	FDR<0.05
ENSCAFG00845028918	30047.2	-1.11001	0.276271	-4.01784	5.87344e-05	0.0012313	FDR<0.05
ENSCAFG00845001451	87.8566	-1.1099	0.745239	-1.48932	0.136402	0.428154	Not Sig
ENSCAFG00845003103	1.28779	-1.10932	1.62232	-0.683782	0.494113	#N/A	#N/A
ENSCAFG00845014444	1539.41	-1.10785	0.294546	-3.76122	0.000169086	0.00295392	FDR<0.05
ENSCAFG00845003969	2.66336	-1.10584	1.23638	-0.89442	0.371097	0.704696	Not Sig
ENSCAFG00845021553	1.95167	-1.10567	1.71109	-0.646183	0.518161	0.813663	Not Sig
ENSCAFG00845015198	1.99245	-1.10546	1.20519	-0.917249	0.359012	0.694224	Not Sig
ENSCAFG00845024864	8.03398	-1.10364	1.03399	-1.06736	0.285809	0.628864	Not Sig
ENSCAFG00845022077	2.55465	-1.10349	1.14602	-0.96289	0.335603	0.674398	Not Sig
ENSCAFG00845004760	215.821	-1.10311	0.343416	-3.21216	0.0013174	0.0163139	FDR<0.05
ENSCAFG00845014869	3433.44	-1.1029	0.151054	-7.30134	2.84917e-13	3.73311e-11	FDR<0.05
ENSCAFG00845010988	1.76948	-1.10284	1.39609	-0.789953	0.429555	0.755628	Not Sig
ENSCAFG00845017770	1.13026	-1.10132	2.06585	-0.533108	0.593959	#N/A	#N/A
ENSCAFG00845014643	0.392896	-1.10131	4.73214	-0.23273	0.815971	#N/A	#N/A
ENSCAFG00845023746	4.23531	-1.10093	1.09591	-1.00458	0.3151	0.655813	Not Sig
ENSCAFG00845005115	5160.28	-1.10042	0.378219	-2.90948	0.00362029	0.0356262	FDR<0.05
ENSCAFG00845011852	229.614	-1.09978	0.274587	-4.00521	6.19618e-05	0.00128078	FDR<0.05
ENSCAFG00845008644	427.639	-1.09965	0.204224	-5.38451	7.26411e-08	3.2158e-06	FDR<0.05
ENSCAFG00845005804	112.623	-1.09897	0.494359	-2.22303	0.026214	0.154203	Not Sig
ENSCAFG00845015358	76.721	-1.09827	0.802535	-1.36851	0.171154	0.483792	Not Sig
ENSCAFG00845012312	1.93111	-1.09764	1.80655	-0.607589	0.54346	0.828479	Not Sig
ENSCAFG00845023266	3.43817	-1.09715	1.28144	-0.856182	0.391897	0.725519	Not Sig
ENSCAFG00845011590	288.923	-1.09577	0.271362	-4.03803	5.39025e-05	0.00114928	FDR<0.05
ENSCAFG00845021972	1.67529	-1.0931	1.71015	-0.639183	0.522704	0.81558	Not Sig
ENSCAFG00845012421	4.17823	-1.0925	1.08134	-1.01032	0.312344	0.65382	Not Sig
ENSCAFG00845023115	0.601559	-1.09197	2.85566	-0.382386	0.702175	#N/A	#N/A
ENSCAFG00845007050	910.62	-1.09183	0.353112	-3.09201	0.00198803	0.022199	FDR<0.05
ENSCAFG00845023292	17.5903	-1.09158	0.48331	-2.25855	0.0239112	0.144048	Not Sig
ENSCAFG00845023618	2.06815	-1.09049	1.91163	-0.570452	0.568371	0.841886	Not Sig
ENSCAFG00845021867	1.0908	-1.08895	2.5318	-0.430106	0.667118	#N/A	#N/A
ENSCAFG00845014575	5.31455	-1.08895	1.03866	-1.04841	0.294449	0.636926	Not Sig
ENSCAFG00845024069	132.39	-1.08738	0.278116	-3.90981	9.23702e-05	0.00181259	FDR<0.05
ENSCAFG00845002534	728.672	-1.08712	0.151115	-7.19397	6.29318e-13	7.55029e-11	FDR<0.05
ENSCAFG00845018481	316.263	-1.08655	0.307047	-3.5387	0.000402099	0.00612268	FDR<0.05
ENSCAFG00845019391	4.59223	-1.08633	0.867707	-1.25196	0.210586	0.542536	Not Sig
ENSCAFG00845014245	4146.39	-1.08543	0.665753	-1.63037	0.103023	0.366975	Not Sig
ENSCAFG00845029621	5489.41	-1.08378	0.286761	-3.7794	0.000157209	0.00278233	FDR<0.05
ENSCAFG00845008028	2.87964	-1.08344	1.39198	-0.778341	0.436368	0.761462	Not Sig
ENSCAFG00845020677	1.02847	-1.08291	1.94979	-0.555399	0.578622	#N/A	#N/A
ENSCAFG00845000167	101.082	-1.08149	0.421249	-2.56734	0.0102483	0.0788372	Not Sig
ENSCAFG00845015932	2.14371	-1.08117	1.78804	-0.604667	0.5454	0.829305	Not Sig
ENSCAFG00845003112	63.5104	-1.08052	0.950774	-1.13646	0.255764	0.595737	Not Sig
ENSCAFG00845009288	0.987418	-1.08047	3.09412	-0.3492	0.726939	#N/A	#N/A
ENSCAFG00845029418	2.01766	-1.0789	1.351	-0.798595	0.424525	0.751745	Not Sig
ENSCAFG00845011913	1114.51	-1.07795	0.200547	-5.37506	7.65554e-08	3.37072e-06	FDR<0.05
ENSCAFG00845029270	55.7936	-1.07701	0.350367	-3.07395	0.00211243	0.0233157	FDR<0.05
ENSCAFG00845011553	4584.8	-1.07582	0.208511	-5.15953	2.47576e-07	9.55433e-06	FDR<0.05
ENSCAFG00845016721	9.32131	-1.07477	0.840643	-1.27851	0.201069	0.528689	Not Sig
ENSCAFG00845005774	2.54607	-1.07434	1.10707	-0.970433	0.331831	0.670471	Not Sig
ENSCAFG00845017618	2.29795	-1.0736	1.24339	-0.863445	0.387893	0.721641	Not Sig
ENSCAFG00845002484	734.462	-1.07193	0.21962	-4.88085	1.0563e-06	3.6206e-05	FDR<0.05
ENSCAFG00845004449	708.246	-1.06735	0.20551	-5.19364	2.06219e-07	8.15192e-06	FDR<0.05
ENSCAFG00845008056	6115.15	-1.06694	0.271585	-3.92856	8.5457e-05	0.00169526	FDR<0.05
ENSCAFG00845015304	2169.97	-1.06692	0.37176	-2.86992	0.0041058	0.0388968	FDR<0.05
ENSCAFG00845000683	191.929	-1.06611	0.605509	-1.76069	0.0782907	0.30911	Not Sig
ENSCAFG00845007886	1.47215	-1.06514	1.61509	-0.659491	0.50958	#N/A	#N/A
ENSCAFG00845011685	8.00102	-1.06482	1.50166	-0.709097	0.478265	0.790286	Not Sig
ENSCAFG00845014934	0.820965	-1.06324	1.76103	-0.603756	0.546006	#N/A	#N/A
ENSCAFG00845006094	129.145	-1.06321	0.208918	-5.08911	3.59739e-07	1.34981e-05	FDR<0.05
ENSCAFG00845021839	2095.01	-1.06066	0.159568	-6.64708	2.98961e-11	2.82498e-09	FDR<0.05
ENSCAFG00845030543	2160.23	-1.05661	0.168386	-6.27496	3.49717e-10	2.55939e-08	FDR<0.05
ENSCAFG00845009834	1.21823	-1.05422	1.57666	-0.668639	0.503726	#N/A	#N/A
ENSCAFG00845004424	1612.91	-1.05411	0.319081	-3.30359	0.000954556	0.0125171	FDR<0.05
ENSCAFG00845009934	1458.28	-1.0533	0.213424	-4.93523	8.00576e-07	2.84616e-05	FDR<0.05
ENSCAFG00845015632	14.5191	-1.05104	0.543494	-1.93385	0.053131	0.244192	Not Sig
ENSCAFG00845015769	60.7584	-1.05073	0.531037	-1.97865	0.0478559	0.227943	Not Sig
ENSCAFG00845029433	3549.54	-1.05054	0.231691	-4.53421	5.78187e-06	0.000165968	FDR<0.05
ENSCAFG00845024943	12.4959	-1.04846	0.631519	-1.66022	0.09687	0.354276	Not Sig
ENSCAFG00845010634	6.57443	-1.04768	0.721705	-1.45167	0.146592	0.444131	Not Sig
ENSCAFG00845024784	150.464	-1.04765	0.31497	-3.32618	0.000880448	0.0117251	FDR<0.05
ENSCAFG00845025155	0.401765	-1.04699	4.72663	-0.221508	0.824697	#N/A	#N/A
ENSCAFG00845002958	1.29013	-1.04688	2.02758	-0.516318	0.605633	#N/A	#N/A
ENSCAFG00845003391	68.4713	-1.04532	0.482515	-2.1664	0.0302809	0.169063	Not Sig
ENSCAFG00845013843	8.09079	-1.04498	1.00306	-1.0418	0.297504	0.639897	Not Sig
ENSCAFG00845026325	1460.27	-1.04468	0.225974	-4.623	3.78221e-06	0.000113376	FDR<0.05
ENSCAFG00845016971	171.155	-1.04289	0.969687	-1.07549	0.282153	0.625201	Not Sig
ENSCAFG00845001504	351.92	-1.04273	0.50373	-2.07002	0.0384503	0.198794	Not Sig
ENSCAFG00845024662	2972.18	-1.04248	0.252742	-4.12469	3.71233e-05	0.000849497	FDR<0.05
ENSCAFG00845005425	46.5397	-1.04242	1.74219	-0.598336	0.549616	0.831876	Not Sig
ENSCAFG00845005439	2.56686	-1.04241	2.47807	-0.420653	0.674008	0.896049	Not Sig
ENSCAFG00845025426	1.37769	-1.04241	2.78799	-0.373891	0.708485	#N/A	#N/A
ENSCAFG00845008222	0.852427	-1.04241	3.01612	-0.345612	0.729634	#N/A	#N/A
ENSCAFG00845010369	5.02126	-1.04241	1.81895	-0.57308	0.56659	0.841165	Not Sig
ENSCAFG00845002230	5.74342	-1.04241	1.88945	-0.551699	0.581155	0.848584	Not Sig
ENSCAFG00845005515	13.3376	-1.04241	1.80948	-0.576082	0.56456	0.840366	Not Sig
ENSCAFG00845009487	0.777081	-1.04241	3.39354	-0.307174	0.758711	#N/A	#N/A
ENSCAFG00845009884	4.50824	-1.04241	1.84292	-0.565626	0.571648	0.843592	Not Sig
ENSCAFG00845025433	0.803706	-1.0424	4.02041	-0.259278	0.79542	#N/A	#N/A
ENSCAFG00845005182	2.56145	-1.0424	2.44559	-0.426239	0.669934	0.893483	Not Sig
ENSCAFG00845008598	2.67675	-1.0424	2.32842	-0.447687	0.654379	0.88659	Not Sig
ENSCAFG00845030880	0.543146	-1.0424	3.69019	-0.28248	0.777576	#N/A	#N/A
ENSCAFG00845019285	1.34931	-1.0424	2.39059	-0.436044	0.662804	#N/A	#N/A
ENSCAFG00845000355	0.913361	-1.0424	2.66167	-0.391635	0.695328	#N/A	#N/A
ENSCAFG00845026032	0.7886	-1.0424	3.90918	-0.266655	0.789735	#N/A	#N/A
ENSCAFG00845017431	0.922207	-1.0424	3.20005	-0.325746	0.744617	#N/A	#N/A
ENSCAFG00845025937	0.983111	-1.0424	2.56415	-0.406529	0.684354	#N/A	#N/A
ENSCAFG00845010956	0.683344	-1.0424	3.02972	-0.344059	0.730802	#N/A	#N/A
ENSCAFG00845003721	0.996507	-1.0424	2.6415	-0.394625	0.693119	#N/A	#N/A
ENSCAFG00845005526	1.15518	-1.0424	2.36109	-0.441491	0.658857	#N/A	#N/A
ENSCAFG00845021150	0.874412	-1.0424	3.20189	-0.325558	0.744759	#N/A	#N/A
ENSCAFG00845019820	9.65187	-1.0424	1.77269	-0.588034	0.55651	0.835789	Not Sig
ENSCAFG00845019205	2.98633	-1.0424	1.89266	-0.550758	0.5818	0.848901	Not Sig
ENSCAFG00845026758	1.38707	-1.0424	2.39131	-0.435912	0.662901	#N/A	#N/A
ENSCAFG00845003219	0.708809	-1.0424	2.70593	-0.385228	0.700069	#N/A	#N/A
ENSCAFG00845006451	0.682926	-1.0424	2.72731	-0.382207	0.702308	#N/A	#N/A
ENSCAFG00845022585	0.532776	-1.0424	3.65918	-0.284872	0.775742	#N/A	#N/A
ENSCAFG00845020703	0.443651	-1.0424	4.49478	-0.231913	0.816605	#N/A	#N/A
ENSCAFG00845025113	0.611969	-1.0424	3.05869	-0.340799	0.733255	#N/A	#N/A
ENSCAFG00845028931	1.18539	-1.0424	2.10026	-0.496318	0.61967	#N/A	#N/A
ENSCAFG00845028621	0.848926	-1.0424	2.789	-0.373754	0.708588	#N/A	#N/A
ENSCAFG00845020398	0.50586	-1.0424	4.33716	-0.240341	0.810066	#N/A	#N/A
ENSCAFG00845016472	0.711196	-1.0424	2.64677	-0.393838	0.693701	#N/A	#N/A
ENSCAFG00845005540	0.534187	-1.0424	3.11979	-0.334124	0.738286	#N/A	#N/A
ENSCAFG00845018618	0.694419	-1.0424	2.67028	-0.390369	0.696264	#N/A	#N/A
ENSCAFG00845001095	0.594781	-1.0424	3.51555	-0.29651	0.766841	#N/A	#N/A
ENSCAFG00845004104	0.922948	-1.0424	2.26801	-0.459609	0.645797	#N/A	#N/A
ENSCAFG00845030204	0.837378	-1.0424	2.17653	-0.478925	0.631992	#N/A	#N/A
ENSCAFG00845000124	0.461657	-1.0424	4.44941	-0.234277	0.81477	#N/A	#N/A
ENSCAFG00845007218	0.544692	-1.0424	3.06541	-0.340051	0.733818	#N/A	#N/A
ENSCAFG00845005938	0.550619	-1.0424	3.04747	-0.342053	0.732311	#N/A	#N/A
ENSCAFG00845018410	4.69949	-1.04239	1.91058	-0.54559	0.585348	0.851172	Not Sig
ENSCAFG00845015780	0.524856	-1.04239	3.59599	-0.289877	0.771911	#N/A	#N/A
ENSCAFG00845019667	0.535468	-1.04239	3.03688	-0.343245	0.731414	#N/A	#N/A
ENSCAFG00845026056	0.536669	-1.04239	4.17226	-0.249839	0.802712	#N/A	#N/A
ENSCAFG00845001006	0.401554	-1.04239	4.60992	-0.22612	0.821108	#N/A	#N/A
ENSCAFG00845007393	0.467203	-1.04239	3.65387	-0.285285	0.775426	#N/A	#N/A
ENSCAFG00845024540	0.697164	-1.04239	2.766	-0.37686	0.706278	#N/A	#N/A
ENSCAFG00845013893	0.388669	-1.04239	4.59711	-0.22675	0.820618	#N/A	#N/A
ENSCAFG00845011498	1.0555	-1.04239	3.30946	-0.314974	0.752782	#N/A	#N/A
ENSCAFG00845027549	0.377842	-1.04239	4.65638	-0.223863	0.822864	#N/A	#N/A
ENSCAFG00845022006	0.686741	-1.04239	3.14453	-0.331493	0.740272	#N/A	#N/A
ENSCAFG00845028421	0.41551	-1.04239	3.22714	-0.323008	0.746689	#N/A	#N/A
ENSCAFG00845025537	0.383187	-1.04239	3.79514	-0.274665	0.783574	#N/A	#N/A
ENSCAFG00845021034	0.561967	-1.04239	3.44329	-0.302731	0.762095	#N/A	#N/A
ENSCAFG00845013678	0.79883	-1.04239	3.57875	-0.291273	0.770843	#N/A	#N/A
ENSCAFG00845019367	0.472424	-1.04239	3.06719	-0.339852	0.733968	#N/A	#N/A
ENSCAFG00845011173	0.916876	-1.04239	3.49394	-0.298343	0.765442	#N/A	#N/A
ENSCAFG00845011059	0.375327	-1.04239	3.78884	-0.275121	0.783223	#N/A	#N/A
ENSCAFG00845009959	0.403446	-1.04239	3.73892	-0.278795	0.780402	#N/A	#N/A
ENSCAFG00845013850	0.335144	-1.04239	4.78161	-0.217999	0.82743	#N/A	#N/A
ENSCAFG00845023194	0.332338	-1.04239	4.78664	-0.21777	0.827608	#N/A	#N/A
ENSCAFG00845016420	0.380879	-1.04239	4.58426	-0.227384	0.820125	#N/A	#N/A
ENSCAFG00845002627	0.392608	-1.04239	3.71523	-0.280571	0.779039	#N/A	#N/A
ENSCAFG00845013418	0.399646	-1.04239	4.85661	-0.214633	0.830054	#N/A	#N/A
ENSCAFG00845022044	0.342716	-1.04239	3.89921	-0.267333	0.789213	#N/A	#N/A
ENSCAFG00845014193	0.395931	-1.04239	3.6986	-0.281833	0.778072	#N/A	#N/A
ENSCAFG00845008185	0.324843	-1.04239	4.80387	-0.216989	0.828217	#N/A	#N/A
ENSCAFG00845002389	0.407429	-1.04239	3.66707	-0.284256	0.776214	#N/A	#N/A
ENSCAFG00845000682	0.401653	-1.04239	4.50054	-0.231613	0.816838	#N/A	#N/A
ENSCAFG00845006155	0.3187	-1.04239	4.80177	-0.217084	0.828143	#N/A	#N/A
ENSCAFG00845018504	0.320233	-1.04239	4.81241	-0.216604	0.828517	#N/A	#N/A
ENSCAFG00845029328	0.322467	-1.04239	3.92928	-0.265287	0.790789	#N/A	#N/A
ENSCAFG00845026921	0.376353	-1.04239	4.60204	-0.226505	0.820808	#N/A	#N/A
ENSCAFG00845012341	0.360237	-1.04239	4.85661	-0.214632	0.830054	#N/A	#N/A
ENSCAFG00845028876	0.309133	-1.04238	4.83891	-0.215417	0.829442	#N/A	#N/A
ENSCAFG00845002770	0.305039	-1.04238	4.85661	-0.214632	0.830054	#N/A	#N/A
ENSCAFG00845010889	0.316424	-1.04238	4.85661	-0.214632	0.830054	#N/A	#N/A
ENSCAFG00845011710	0.320762	-1.04238	4.75995	-0.21899	0.826658	#N/A	#N/A
ENSCAFG00845027921	0.373129	-1.04238	4.53552	-0.229826	0.818227	#N/A	#N/A
ENSCAFG00845000647	0.390684	-1.04238	4.85661	-0.214631	0.830055	#N/A	#N/A
ENSCAFG00845031009	0.376253	-1.04238	4.85661	-0.214631	0.830055	#N/A	#N/A
ENSCAFG00845011134	0.282913	-1.04238	4.85661	-0.214631	0.830055	#N/A	#N/A
ENSCAFG00845024501	0.267546	-1.04238	4.85661	-0.214631	0.830055	#N/A	#N/A
ENSCAFG00845011972	0.341021	-1.04238	4.63214	-0.225032	0.821955	#N/A	#N/A
ENSCAFG00845024813	0.278923	-1.04238	4.85661	-0.214631	0.830055	#N/A	#N/A
ENSCAFG00845022969	0.299089	-1.04238	4.85661	-0.214631	0.830055	#N/A	#N/A
ENSCAFG00845012986	0.318852	-1.04238	4.85661	-0.214631	0.830055	#N/A	#N/A
ENSCAFG00845024217	0.30536	-1.04238	4.85661	-0.214631	0.830055	#N/A	#N/A
ENSCAFG00845022845	0.258773	-1.04238	4.85661	-0.214631	0.830055	#N/A	#N/A
ENSCAFG00845013247	0.257075	-1.04238	4.85661	-0.214631	0.830055	#N/A	#N/A
ENSCAFG00845017857	0.256944	-1.04238	4.85661	-0.214631	0.830055	#N/A	#N/A
ENSCAFG00845026429	0.32135	-1.04238	4.85661	-0.214631	0.830055	#N/A	#N/A
ENSCAFG00845002780	0.242764	-1.04238	4.85661	-0.214631	0.830055	#N/A	#N/A
ENSCAFG00845003860	0.244481	-1.04238	4.85661	-0.214631	0.830055	#N/A	#N/A
ENSCAFG00845007451	0.25681	-1.04238	4.85661	-0.214631	0.830055	#N/A	#N/A
ENSCAFG00845003176	0.25666	-1.04238	4.85661	-0.21463	0.830055	#N/A	#N/A
ENSCAFG00845007656	0.258925	-1.04238	4.85661	-0.21463	0.830055	#N/A	#N/A
ENSCAFG00845001402	0.320112	-1.04238	4.85661	-0.21463	0.830055	#N/A	#N/A
ENSCAFG00845012681	0.247175	-1.04238	4.85661	-0.21463	0.830055	#N/A	#N/A
ENSCAFG00845023536	0.238632	-1.04238	4.85661	-0.21463	0.830055	#N/A	#N/A
ENSCAFG00845011995	0.25082	-1.04238	4.85661	-0.21463	0.830056	#N/A	#N/A
ENSCAFG00845003986	0.262378	-1.04238	4.85661	-0.21463	0.830056	#N/A	#N/A
ENSCAFG00845007096	0.296978	-1.04237	4.85661	-0.21463	0.830056	#N/A	#N/A
ENSCAFG00845007199	0.267321	-1.04237	4.85661	-0.21463	0.830056	#N/A	#N/A
ENSCAFG00845010550	0.263858	-1.04237	4.85661	-0.21463	0.830056	#N/A	#N/A
ENSCAFG00845000772	0.27893	-1.04237	4.85661	-0.21463	0.830056	#N/A	#N/A
ENSCAFG00845004016	0.26255	-1.04237	4.85661	-0.21463	0.830056	#N/A	#N/A
ENSCAFG00845024541	0.279918	-1.04237	4.85661	-0.21463	0.830056	#N/A	#N/A
ENSCAFG00845016467	0.248258	-1.04237	4.85661	-0.21463	0.830056	#N/A	#N/A
ENSCAFG00845022438	0.250952	-1.04237	4.85661	-0.21463	0.830056	#N/A	#N/A
ENSCAFG00845023325	0.254842	-1.04237	4.85661	-0.214629	0.830056	#N/A	#N/A
ENSCAFG00845024390	0.257667	-1.04237	4.85661	-0.214629	0.830056	#N/A	#N/A
ENSCAFG00845028844	0.254842	-1.04237	4.85661	-0.214629	0.830056	#N/A	#N/A
ENSCAFG00845030644	0.254842	-1.04237	4.85661	-0.214629	0.830056	#N/A	#N/A
ENSCAFG00845008654	0.262817	-1.04237	4.85661	-0.214629	0.830056	#N/A	#N/A
ENSCAFG00845023239	0.254254	-1.04237	4.85661	-0.214629	0.830056	#N/A	#N/A
ENSCAFG00845028562	0.252517	-1.04237	4.85661	-0.214629	0.830056	#N/A	#N/A
ENSCAFG00845010686	0.240632	-1.04237	4.85661	-0.214629	0.830057	#N/A	#N/A
ENSCAFG00845026644	0.247459	-1.04237	4.85661	-0.214629	0.830057	#N/A	#N/A
ENSCAFG00845030021	0.244634	-1.04237	4.85661	-0.214629	0.830057	#N/A	#N/A
ENSCAFG00845011314	0.220527	-1.04237	4.85661	-0.214629	0.830057	#N/A	#N/A
ENSCAFG00845018143	0.220527	-1.04237	4.85661	-0.214629	0.830057	#N/A	#N/A
ENSCAFG00845013716	0.206249	-1.04237	4.85661	-0.214629	0.830057	#N/A	#N/A
ENSCAFG00845017868	0.199422	-1.04237	4.85661	-0.214629	0.830057	#N/A	#N/A
ENSCAFG00845022238	0.199422	-1.04237	4.85661	-0.214629	0.830057	#N/A	#N/A
ENSCAFG00845000313	0.195242	-1.04237	4.85661	-0.214628	0.830057	#N/A	#N/A
ENSCAFG00845000557	0.18818	-1.04237	4.85661	-0.214628	0.830057	#N/A	#N/A
ENSCAFG00845000632	0.196376	-1.04237	4.85661	-0.214628	0.830057	#N/A	#N/A
ENSCAFG00845000859	0.195007	-1.04237	4.85661	-0.214628	0.830057	#N/A	#N/A
ENSCAFG00845003591	0.197393	-1.04237	4.85661	-0.214628	0.830057	#N/A	#N/A
ENSCAFG00845006131	0.204858	-1.04237	4.85661	-0.214628	0.830057	#N/A	#N/A
ENSCAFG00845006508	0.190566	-1.04237	4.85661	-0.214628	0.830057	#N/A	#N/A
ENSCAFG00845007149	0.186463	-1.04237	4.85661	-0.214628	0.830057	#N/A	#N/A
ENSCAFG00845014415	0.222638	-1.04237	4.85661	-0.214628	0.830057	#N/A	#N/A
ENSCAFG00845014702	0.23258	-1.04237	4.85661	-0.214628	0.830057	#N/A	#N/A
ENSCAFG00845015679	0.186444	-1.04237	4.85661	-0.214628	0.830057	#N/A	#N/A
ENSCAFG00845019041	0.19326	-1.04237	4.85661	-0.214628	0.830057	#N/A	#N/A
ENSCAFG00845019959	0.20451	-1.04237	4.85661	-0.214628	0.830057	#N/A	#N/A
ENSCAFG00845021212	0.196978	-1.04237	4.85661	-0.214628	0.830057	#N/A	#N/A
ENSCAFG00845024812	0.199345	-1.04237	4.85661	-0.214628	0.830057	#N/A	#N/A
ENSCAFG00845024858	0.195645	-1.04237	4.85661	-0.214628	0.830057	#N/A	#N/A
ENSCAFG00845025644	0.190874	-1.04237	4.85661	-0.214628	0.830057	#N/A	#N/A
ENSCAFG00845028135	0.182311	-1.04237	4.85661	-0.214628	0.830057	#N/A	#N/A
ENSCAFG00845025298	0.195959	-1.04237	4.85661	-0.214628	0.830057	#N/A	#N/A
ENSCAFG00845015724	0.184492	-1.04237	4.85661	-0.214628	0.830057	#N/A	#N/A
ENSCAFG00845029197	0.184492	-1.04237	4.85661	-0.214628	0.830057	#N/A	#N/A
ENSCAFG00845030055	0.188494	-1.04237	4.85661	-0.214628	0.830057	#N/A	#N/A
ENSCAFG00845006105	0.200643	-1.04236	4.85661	-0.214628	0.830057	#N/A	#N/A
ENSCAFG00845009462	0.200643	-1.04236	4.85661	-0.214628	0.830057	#N/A	#N/A
ENSCAFG00845004460	0.187186	-1.04236	4.85661	-0.214628	0.830057	#N/A	#N/A
ENSCAFG00845018572	0.180359	-1.04236	4.85661	-0.214628	0.830057	#N/A	#N/A
ENSCAFG00845023092	0.199365	-1.04236	4.85661	-0.214628	0.830057	#N/A	#N/A
ENSCAFG00845016316	0.183053	-1.04236	4.85661	-0.214628	0.830057	#N/A	#N/A
ENSCAFG00845005460	0.195261	-1.04236	4.85661	-0.214628	0.830057	#N/A	#N/A
ENSCAFG00845008648	0.188434	-1.04236	4.85661	-0.214628	0.830057	#N/A	#N/A
ENSCAFG00845011053	0.188434	-1.04236	4.85661	-0.214628	0.830057	#N/A	#N/A
ENSCAFG00845013023	0.188434	-1.04236	4.85661	-0.214628	0.830057	#N/A	#N/A
ENSCAFG00845027611	0.192436	-1.04236	4.85661	-0.214628	0.830057	#N/A	#N/A
ENSCAFG00845016834	0.190132	-1.04236	4.85661	-0.214628	0.830057	#N/A	#N/A
ENSCAFG00845026476	0.190132	-1.04236	4.85661	-0.214628	0.830057	#N/A	#N/A
ENSCAFG00845016268	0.195222	-1.04236	4.85661	-0.214628	0.830057	#N/A	#N/A
ENSCAFG00845000182	0.131748	-1.04235	4.85661	-0.214626	0.830059	#N/A	#N/A
ENSCAFG00845000474	0.130885	-1.04235	4.85661	-0.214626	0.830059	#N/A	#N/A
ENSCAFG00845000534	0.144076	-1.04235	4.85661	-0.214626	0.830059	#N/A	#N/A
ENSCAFG00845000540	0.135525	-1.04235	4.85661	-0.214626	0.830059	#N/A	#N/A
ENSCAFG00845000595	0.124058	-1.04235	4.85661	-0.214626	0.830059	#N/A	#N/A
ENSCAFG00845001224	0.12806	-1.04235	4.85661	-0.214626	0.830059	#N/A	#N/A
ENSCAFG00845001500	0.123927	-1.04235	4.85661	-0.214626	0.830059	#N/A	#N/A
ENSCAFG00845001632	0.13835	-1.04235	4.85661	-0.214626	0.830059	#N/A	#N/A
ENSCAFG00845002571	0.134573	-1.04235	4.85661	-0.214626	0.830059	#N/A	#N/A
ENSCAFG00845002574	0.130132	-1.04235	4.85661	-0.214626	0.830059	#N/A	#N/A
ENSCAFG00845002684	0.126009	-1.04235	4.85661	-0.214626	0.830059	#N/A	#N/A
ENSCAFG00845003273	0.130011	-1.04235	4.85661	-0.214626	0.830059	#N/A	#N/A
ENSCAFG00845003710	0.131523	-1.04235	4.85661	-0.214626	0.830059	#N/A	#N/A
ENSCAFG00845003757	0.130132	-1.04235	4.85661	-0.214626	0.830059	#N/A	#N/A
ENSCAFG00845003961	0.12806	-1.04235	4.85661	-0.214626	0.830059	#N/A	#N/A
ENSCAFG00845003987	0.130011	-1.04235	4.85661	-0.214626	0.830059	#N/A	#N/A
ENSCAFG00845004574	0.15613	-1.04235	4.85661	-0.214626	0.830059	#N/A	#N/A
ENSCAFG00845005096	0.158955	-1.04235	4.85661	-0.214626	0.830059	#N/A	#N/A
ENSCAFG00845005397	0.135525	-1.04235	4.85661	-0.214626	0.830059	#N/A	#N/A
ENSCAFG00845006456	0.134573	-1.04235	4.85661	-0.214626	0.830059	#N/A	#N/A
ENSCAFG00845006942	0.126029	-1.04235	4.85661	-0.214626	0.830059	#N/A	#N/A
ENSCAFG00845007410	0.126029	-1.04235	4.85661	-0.214626	0.830059	#N/A	#N/A
ENSCAFG00845007511	0.132856	-1.04235	4.85661	-0.214626	0.830059	#N/A	#N/A
ENSCAFG00845007908	0.146901	-1.04235	4.85661	-0.214626	0.830059	#N/A	#N/A
ENSCAFG00845007925	0.126752	-1.04235	4.85661	-0.214626	0.830059	#N/A	#N/A
ENSCAFG00845007986	0.12806	-1.04235	4.85661	-0.214626	0.830059	#N/A	#N/A
ENSCAFG00845008062	0.140074	-1.04235	4.85661	-0.214626	0.830059	#N/A	#N/A
ENSCAFG00845008150	0.126029	-1.04235	4.85661	-0.214626	0.830059	#N/A	#N/A
ENSCAFG00845008536	0.126752	-1.04235	4.85661	-0.214626	0.830059	#N/A	#N/A
ENSCAFG00845008602	0.124058	-1.04235	4.85661	-0.214626	0.830059	#N/A	#N/A
ENSCAFG00845008935	0.130885	-1.04235	4.85661	-0.214626	0.830059	#N/A	#N/A
ENSCAFG00845009875	0.131523	-1.04235	4.85661	-0.214626	0.830059	#N/A	#N/A
ENSCAFG00845010285	0.144076	-1.04235	4.85661	-0.214626	0.830059	#N/A	#N/A
ENSCAFG00845010823	0.127746	-1.04235	4.85661	-0.214626	0.830059	#N/A	#N/A
ENSCAFG00845012598	0.132856	-1.04235	4.85661	-0.214626	0.830059	#N/A	#N/A
ENSCAFG00845012795	0.134134	-1.04235	4.85661	-0.214626	0.830059	#N/A	#N/A
ENSCAFG00845013319	0.130885	-1.04235	4.85661	-0.214626	0.830059	#N/A	#N/A
ENSCAFG00845013580	0.146901	-1.04235	4.85661	-0.214626	0.830059	#N/A	#N/A
ENSCAFG00845014144	0.12806	-1.04235	4.85661	-0.214626	0.830059	#N/A	#N/A
ENSCAFG00845016315	0.126009	-1.04235	4.85661	-0.214626	0.830059	#N/A	#N/A
ENSCAFG00845016513	0.135525	-1.04235	4.85661	-0.214626	0.830059	#N/A	#N/A
ENSCAFG00845016772	0.123927	-1.04235	4.85661	-0.214626	0.830059	#N/A	#N/A
ENSCAFG00845017069	0.12806	-1.04235	4.85661	-0.214626	0.830059	#N/A	#N/A
ENSCAFG00845018158	0.126029	-1.04235	4.85661	-0.214626	0.830059	#N/A	#N/A
ENSCAFG00845018371	0.126009	-1.04235	4.85661	-0.214626	0.830059	#N/A	#N/A
ENSCAFG00845018611	0.131523	-1.04235	4.85661	-0.214626	0.830059	#N/A	#N/A
ENSCAFG00845019465	0.119925	-1.04235	4.85661	-0.214626	0.830059	#N/A	#N/A
ENSCAFG00845019481	0.131523	-1.04235	4.85661	-0.214626	0.830059	#N/A	#N/A
ENSCAFG00845020229	0.130011	-1.04235	4.85661	-0.214626	0.830059	#N/A	#N/A
ENSCAFG00845020528	0.130011	-1.04235	4.85661	-0.214626	0.830059	#N/A	#N/A
ENSCAFG00845020607	0.134573	-1.04235	4.85661	-0.214626	0.830059	#N/A	#N/A
ENSCAFG00845021230	0.130132	-1.04235	4.85661	-0.214626	0.830059	#N/A	#N/A
ENSCAFG00845021238	0.134134	-1.04235	4.85661	-0.214626	0.830059	#N/A	#N/A
ENSCAFG00845021656	0.130011	-1.04235	4.85661	-0.214626	0.830059	#N/A	#N/A
ENSCAFG00845022535	0.140074	-1.04235	4.85661	-0.214626	0.830059	#N/A	#N/A
ENSCAFG00845023370	0.130031	-1.04235	4.85661	-0.214626	0.830059	#N/A	#N/A
ENSCAFG00845023887	0.130011	-1.04235	4.85661	-0.214626	0.830059	#N/A	#N/A
ENSCAFG00845024071	0.132856	-1.04235	4.85661	-0.214626	0.830059	#N/A	#N/A
ENSCAFG00845024207	0.15613	-1.04235	4.85661	-0.214626	0.830059	#N/A	#N/A
ENSCAFG00845024628	0.130031	-1.04235	4.85661	-0.214626	0.830059	#N/A	#N/A
ENSCAFG00845025609	0.130885	-1.04235	4.85661	-0.214626	0.830059	#N/A	#N/A
ENSCAFG00845025803	0.130031	-1.04235	4.85661	-0.214626	0.830059	#N/A	#N/A
ENSCAFG00845026066	0.130132	-1.04235	4.85661	-0.214626	0.830059	#N/A	#N/A
ENSCAFG00845026320	0.119925	-1.04235	4.85661	-0.214626	0.830059	#N/A	#N/A
ENSCAFG00845026395	0.140074	-1.04235	4.85661	-0.214626	0.830059	#N/A	#N/A
ENSCAFG00845026440	0.130031	-1.04235	4.85661	-0.214626	0.830059	#N/A	#N/A
ENSCAFG00845026702	0.126029	-1.04235	4.85661	-0.214626	0.830059	#N/A	#N/A
ENSCAFG00845027483	0.127746	-1.04235	4.85661	-0.214626	0.830059	#N/A	#N/A
ENSCAFG00845027642	0.126029	-1.04235	4.85661	-0.214626	0.830059	#N/A	#N/A
ENSCAFG00845027983	0.134573	-1.04235	4.85661	-0.214626	0.830059	#N/A	#N/A
ENSCAFG00845028144	0.124058	-1.04235	4.85661	-0.214626	0.830059	#N/A	#N/A
ENSCAFG00845028225	0.15613	-1.04235	4.85661	-0.214626	0.830059	#N/A	#N/A
ENSCAFG00845028334	0.130885	-1.04235	4.85661	-0.214626	0.830059	#N/A	#N/A
ENSCAFG00845028337	0.131523	-1.04235	4.85661	-0.214626	0.830059	#N/A	#N/A
ENSCAFG00845028380	0.136959	-1.04235	4.85661	-0.214626	0.830059	#N/A	#N/A
ENSCAFG00845028437	0.130011	-1.04235	4.85661	-0.214626	0.830059	#N/A	#N/A
ENSCAFG00845028590	0.123927	-1.04235	4.85661	-0.214626	0.830059	#N/A	#N/A
ENSCAFG00845028716	0.15613	-1.04235	4.85661	-0.214626	0.830059	#N/A	#N/A
ENSCAFG00845029269	0.134573	-1.04235	4.85661	-0.214626	0.830059	#N/A	#N/A
ENSCAFG00845029883	0.140074	-1.04235	4.85661	-0.214626	0.830059	#N/A	#N/A
ENSCAFG00845030010	0.127746	-1.04235	4.85661	-0.214626	0.830059	#N/A	#N/A
ENSCAFG00845031019	0.124058	-1.04235	4.85661	-0.214626	0.830059	#N/A	#N/A
ENSCAFG00845000144	0.0636236	-1.04234	4.85661	-0.214624	0.830061	#N/A	#N/A
ENSCAFG00845000393	0.0676256	-1.04234	4.85661	-0.214624	0.830061	#N/A	#N/A
ENSCAFG00845001009	0.0636236	-1.04234	4.85661	-0.214624	0.830061	#N/A	#N/A
ENSCAFG00845001115	0.0676256	-1.04234	4.85661	-0.214624	0.830061	#N/A	#N/A
ENSCAFG00845001393	0.0676256	-1.04234	4.85661	-0.214624	0.830061	#N/A	#N/A
ENSCAFG00845001900	0.0704506	-1.04234	4.85661	-0.214624	0.830061	#N/A	#N/A
ENSCAFG00845001982	0.0636236	-1.04234	4.85661	-0.214624	0.830061	#N/A	#N/A
ENSCAFG00845001983	0.0676256	-1.04234	4.85661	-0.214624	0.830061	#N/A	#N/A
ENSCAFG00845002003	0.0704506	-1.04234	4.85661	-0.214624	0.830061	#N/A	#N/A
ENSCAFG00845002227	0.0636236	-1.04234	4.85661	-0.214624	0.830061	#N/A	#N/A
ENSCAFG00845002280	0.0704506	-1.04234	4.85661	-0.214624	0.830061	#N/A	#N/A
ENSCAFG00845002411	0.0636236	-1.04234	4.85661	-0.214624	0.830061	#N/A	#N/A
ENSCAFG00845002421	0.0636236	-1.04234	4.85661	-0.214624	0.830061	#N/A	#N/A
ENSCAFG00845002450	0.0676256	-1.04234	4.85661	-0.214624	0.830061	#N/A	#N/A
ENSCAFG00845002766	0.0704506	-1.04234	4.85661	-0.214624	0.830061	#N/A	#N/A
ENSCAFG00845002792	0.0676256	-1.04234	4.85661	-0.214624	0.830061	#N/A	#N/A
ENSCAFG00845002828	0.0704506	-1.04234	4.85661	-0.214624	0.830061	#N/A	#N/A
ENSCAFG00845002911	0.0704506	-1.04234	4.85661	-0.214624	0.830061	#N/A	#N/A
ENSCAFG00845002993	0.0636236	-1.04234	4.85661	-0.214624	0.830061	#N/A	#N/A
ENSCAFG00845003003	0.0704506	-1.04234	4.85661	-0.214624	0.830061	#N/A	#N/A
ENSCAFG00845003097	0.0636236	-1.04234	4.85661	-0.214624	0.830061	#N/A	#N/A
ENSCAFG00845003318	0.0636236	-1.04234	4.85661	-0.214624	0.830061	#N/A	#N/A
ENSCAFG00845003661	0.0676256	-1.04234	4.85661	-0.214624	0.830061	#N/A	#N/A
ENSCAFG00845003787	0.0704506	-1.04234	4.85661	-0.214624	0.830061	#N/A	#N/A
ENSCAFG00845003889	0.0636236	-1.04234	4.85661	-0.214624	0.830061	#N/A	#N/A
ENSCAFG00845003924	0.0636236	-1.04234	4.85661	-0.214624	0.830061	#N/A	#N/A
ENSCAFG00845004012	0.0704506	-1.04234	4.85661	-0.214624	0.830061	#N/A	#N/A
ENSCAFG00845004086	0.0704506	-1.04234	4.85661	-0.214624	0.830061	#N/A	#N/A
ENSCAFG00845004326	0.0636236	-1.04234	4.85661	-0.214624	0.830061	#N/A	#N/A
ENSCAFG00845004395	0.0676256	-1.04234	4.85661	-0.214624	0.830061	#N/A	#N/A
ENSCAFG00845004433	0.0636236	-1.04234	4.85661	-0.214624	0.830061	#N/A	#N/A
ENSCAFG00845004494	0.0636236	-1.04234	4.85661	-0.214624	0.830061	#N/A	#N/A
ENSCAFG00845004500	0.0636236	-1.04234	4.85661	-0.214624	0.830061	#N/A	#N/A
ENSCAFG00845004584	0.0676256	-1.04234	4.85661	-0.214624	0.830061	#N/A	#N/A
ENSCAFG00845004595	0.0676256	-1.04234	4.85661	-0.214624	0.830061	#N/A	#N/A
ENSCAFG00845004785	0.0636236	-1.04234	4.85661	-0.214624	0.830061	#N/A	#N/A
ENSCAFG00845004889	0.0636236	-1.04234	4.85661	-0.214624	0.830061	#N/A	#N/A
ENSCAFG00845004961	0.0704506	-1.04234	4.85661	-0.214624	0.830061	#N/A	#N/A
ENSCAFG00845005071	0.0676256	-1.04234	4.85661	-0.214624	0.830061	#N/A	#N/A
ENSCAFG00845005222	0.0704506	-1.04234	4.85661	-0.214624	0.830061	#N/A	#N/A
ENSCAFG00845005347	0.0704506	-1.04234	4.85661	-0.214624	0.830061	#N/A	#N/A
ENSCAFG00845005468	0.0676256	-1.04234	4.85661	-0.214624	0.830061	#N/A	#N/A
ENSCAFG00845005471	0.0676256	-1.04234	4.85661	-0.214624	0.830061	#N/A	#N/A
ENSCAFG00845006217	0.0636236	-1.04234	4.85661	-0.214624	0.830061	#N/A	#N/A
ENSCAFG00845006356	0.0636236	-1.04234	4.85661	-0.214624	0.830061	#N/A	#N/A
ENSCAFG00845006699	0.0704506	-1.04234	4.85661	-0.214624	0.830061	#N/A	#N/A
ENSCAFG00845006732	0.0704506	-1.04234	4.85661	-0.214624	0.830061	#N/A	#N/A
ENSCAFG00845006896	0.0704506	-1.04234	4.85661	-0.214624	0.830061	#N/A	#N/A
ENSCAFG00845007241	0.0704506	-1.04234	4.85661	-0.214624	0.830061	#N/A	#N/A
ENSCAFG00845007404	0.0676256	-1.04234	4.85661	-0.214624	0.830061	#N/A	#N/A
ENSCAFG00845007552	0.0636236	-1.04234	4.85661	-0.214624	0.830061	#N/A	#N/A
ENSCAFG00845007726	0.0636236	-1.04234	4.85661	-0.214624	0.830061	#N/A	#N/A
ENSCAFG00845007813	0.0636236	-1.04234	4.85661	-0.214624	0.830061	#N/A	#N/A
ENSCAFG00845007936	0.0636236	-1.04234	4.85661	-0.214624	0.830061	#N/A	#N/A
ENSCAFG00845008289	0.0676256	-1.04234	4.85661	-0.214624	0.830061	#N/A	#N/A
ENSCAFG00845008299	0.0676256	-1.04234	4.85661	-0.214624	0.830061	#N/A	#N/A
ENSCAFG00845008490	0.0636236	-1.04234	4.85661	-0.214624	0.830061	#N/A	#N/A
ENSCAFG00845008729	0.0636236	-1.04234	4.85661	-0.214624	0.830061	#N/A	#N/A
ENSCAFG00845008989	0.0704506	-1.04234	4.85661	-0.214624	0.830061	#N/A	#N/A
ENSCAFG00845009194	0.0704506	-1.04234	4.85661	-0.214624	0.830061	#N/A	#N/A
ENSCAFG00845009200	0.0636236	-1.04234	4.85661	-0.214624	0.830061	#N/A	#N/A
ENSCAFG00845009256	0.0676256	-1.04234	4.85661	-0.214624	0.830061	#N/A	#N/A
ENSCAFG00845009295	0.0704506	-1.04234	4.85661	-0.214624	0.830061	#N/A	#N/A
ENSCAFG00845009378	0.0676256	-1.04234	4.85661	-0.214624	0.830061	#N/A	#N/A
ENSCAFG00845010031	0.0676256	-1.04234	4.85661	-0.214624	0.830061	#N/A	#N/A
ENSCAFG00845010057	0.0636236	-1.04234	4.85661	-0.214624	0.830061	#N/A	#N/A
ENSCAFG00845010250	0.0704506	-1.04234	4.85661	-0.214624	0.830061	#N/A	#N/A
ENSCAFG00845010708	0.0676256	-1.04234	4.85661	-0.214624	0.830061	#N/A	#N/A
ENSCAFG00845010807	0.0676256	-1.04234	4.85661	-0.214624	0.830061	#N/A	#N/A
ENSCAFG00845010860	0.0704506	-1.04234	4.85661	-0.214624	0.830061	#N/A	#N/A
ENSCAFG00845011001	0.0636236	-1.04234	4.85661	-0.214624	0.830061	#N/A	#N/A
ENSCAFG00845011121	0.0636236	-1.04234	4.85661	-0.214624	0.830061	#N/A	#N/A
ENSCAFG00845011255	0.0636236	-1.04234	4.85661	-0.214624	0.830061	#N/A	#N/A
ENSCAFG00845011343	0.0676256	-1.04234	4.85661	-0.214624	0.830061	#N/A	#N/A
ENSCAFG00845011452	0.0704506	-1.04234	4.85661	-0.214624	0.830061	#N/A	#N/A
ENSCAFG00845011456	0.0704506	-1.04234	4.85661	-0.214624	0.830061	#N/A	#N/A
ENSCAFG00845011506	0.0704506	-1.04234	4.85661	-0.214624	0.830061	#N/A	#N/A
ENSCAFG00845011797	0.0676256	-1.04234	4.85661	-0.214624	0.830061	#N/A	#N/A
ENSCAFG00845011902	0.0704506	-1.04234	4.85661	-0.214624	0.830061	#N/A	#N/A
ENSCAFG00845011981	0.0636236	-1.04234	4.85661	-0.214624	0.830061	#N/A	#N/A
ENSCAFG00845012098	0.0704506	-1.04234	4.85661	-0.214624	0.830061	#N/A	#N/A
ENSCAFG00845012261	0.0676256	-1.04234	4.85661	-0.214624	0.830061	#N/A	#N/A
ENSCAFG00845012622	0.0676256	-1.04234	4.85661	-0.214624	0.830061	#N/A	#N/A
ENSCAFG00845012709	0.0704506	-1.04234	4.85661	-0.214624	0.830061	#N/A	#N/A
ENSCAFG00845012868	0.0704506	-1.04234	4.85661	-0.214624	0.830061	#N/A	#N/A
ENSCAFG00845012941	0.0636236	-1.04234	4.85661	-0.214624	0.830061	#N/A	#N/A
ENSCAFG00845012977	0.0636236	-1.04234	4.85661	-0.214624	0.830061	#N/A	#N/A
ENSCAFG00845013170	0.0636236	-1.04234	4.85661	-0.214624	0.830061	#N/A	#N/A
ENSCAFG00845013267	0.0676256	-1.04234	4.85661	-0.214624	0.830061	#N/A	#N/A
ENSCAFG00845013285	0.0676256	-1.04234	4.85661	-0.214624	0.830061	#N/A	#N/A
ENSCAFG00845013297	0.0636236	-1.04234	4.85661	-0.214624	0.830061	#N/A	#N/A
ENSCAFG00845013576	0.0704506	-1.04234	4.85661	-0.214624	0.830061	#N/A	#N/A
ENSCAFG00845014254	0.0636236	-1.04234	4.85661	-0.214624	0.830061	#N/A	#N/A
ENSCAFG00845014324	0.0676256	-1.04234	4.85661	-0.214624	0.830061	#N/A	#N/A
ENSCAFG00845014463	0.0676256	-1.04234	4.85661	-0.214624	0.830061	#N/A	#N/A
ENSCAFG00845014480	0.0636236	-1.04234	4.85661	-0.214624	0.830061	#N/A	#N/A
ENSCAFG00845014518	0.0676256	-1.04234	4.85661	-0.214624	0.830061	#N/A	#N/A
ENSCAFG00845014998	0.0676256	-1.04234	4.85661	-0.214624	0.830061	#N/A	#N/A
ENSCAFG00845015001	0.0636236	-1.04234	4.85661	-0.214624	0.830061	#N/A	#N/A
ENSCAFG00845015021	0.0676256	-1.04234	4.85661	-0.214624	0.830061	#N/A	#N/A
ENSCAFG00845015075	0.0704506	-1.04234	4.85661	-0.214624	0.830061	#N/A	#N/A
ENSCAFG00845015097	0.0704506	-1.04234	4.85661	-0.214624	0.830061	#N/A	#N/A
ENSCAFG00845015235	0.0704506	-1.04234	4.85661	-0.214624	0.830061	#N/A	#N/A
ENSCAFG00845015465	0.0636236	-1.04234	4.85661	-0.214624	0.830061	#N/A	#N/A
ENSCAFG00845015542	0.0676256	-1.04234	4.85661	-0.214624	0.830061	#N/A	#N/A
ENSCAFG00845015623	0.0676256	-1.04234	4.85661	-0.214624	0.830061	#N/A	#N/A
ENSCAFG00845015639	0.0636236	-1.04234	4.85661	-0.214624	0.830061	#N/A	#N/A
ENSCAFG00845015661	0.0704506	-1.04234	4.85661	-0.214624	0.830061	#N/A	#N/A
ENSCAFG00845015813	0.0636236	-1.04234	4.85661	-0.214624	0.830061	#N/A	#N/A
ENSCAFG00845016025	0.0704506	-1.04234	4.85661	-0.214624	0.830061	#N/A	#N/A
ENSCAFG00845016306	0.0676256	-1.04234	4.85661	-0.214624	0.830061	#N/A	#N/A
ENSCAFG00845017057	0.0636236	-1.04234	4.85661	-0.214624	0.830061	#N/A	#N/A
ENSCAFG00845017238	0.0636236	-1.04234	4.85661	-0.214624	0.830061	#N/A	#N/A
ENSCAFG00845017428	0.0704506	-1.04234	4.85661	-0.214624	0.830061	#N/A	#N/A
ENSCAFG00845017466	0.0636236	-1.04234	4.85661	-0.214624	0.830061	#N/A	#N/A
ENSCAFG00845017481	0.0676256	-1.04234	4.85661	-0.214624	0.830061	#N/A	#N/A
ENSCAFG00845017752	0.0704506	-1.04234	4.85661	-0.214624	0.830061	#N/A	#N/A
ENSCAFG00845017859	0.0636236	-1.04234	4.85661	-0.214624	0.830061	#N/A	#N/A
ENSCAFG00845017959	0.0676256	-1.04234	4.85661	-0.214624	0.830061	#N/A	#N/A
ENSCAFG00845018080	0.0704506	-1.04234	4.85661	-0.214624	0.830061	#N/A	#N/A
ENSCAFG00845018124	0.0704506	-1.04234	4.85661	-0.214624	0.830061	#N/A	#N/A
ENSCAFG00845018793	0.0704506	-1.04234	4.85661	-0.214624	0.830061	#N/A	#N/A
ENSCAFG00845018806	0.0704506	-1.04234	4.85661	-0.214624	0.830061	#N/A	#N/A
ENSCAFG00845019027	0.0636236	-1.04234	4.85661	-0.214624	0.830061	#N/A	#N/A
ENSCAFG00845019146	0.0704506	-1.04234	4.85661	-0.214624	0.830061	#N/A	#N/A
ENSCAFG00845019394	0.0704506	-1.04234	4.85661	-0.214624	0.830061	#N/A	#N/A
ENSCAFG00845019410	0.0636236	-1.04234	4.85661	-0.214624	0.830061	#N/A	#N/A
ENSCAFG00845019431	0.0676256	-1.04234	4.85661	-0.214624	0.830061	#N/A	#N/A
ENSCAFG00845019547	0.0636236	-1.04234	4.85661	-0.214624	0.830061	#N/A	#N/A
ENSCAFG00845019586	0.0636236	-1.04234	4.85661	-0.214624	0.830061	#N/A	#N/A
ENSCAFG00845019951	0.0636236	-1.04234	4.85661	-0.214624	0.830061	#N/A	#N/A
ENSCAFG00845019971	0.0676256	-1.04234	4.85661	-0.214624	0.830061	#N/A	#N/A
ENSCAFG00845020188	0.0676256	-1.04234	4.85661	-0.214624	0.830061	#N/A	#N/A
ENSCAFG00845020197	0.0676256	-1.04234	4.85661	-0.214624	0.830061	#N/A	#N/A
ENSCAFG00845020465	0.0704506	-1.04234	4.85661	-0.214624	0.830061	#N/A	#N/A
ENSCAFG00845020667	0.0636236	-1.04234	4.85661	-0.214624	0.830061	#N/A	#N/A
ENSCAFG00845021486	0.0636236	-1.04234	4.85661	-0.214624	0.830061	#N/A	#N/A
ENSCAFG00845021832	0.0704506	-1.04234	4.85661	-0.214624	0.830061	#N/A	#N/A
ENSCAFG00845021995	0.0636236	-1.04234	4.85661	-0.214624	0.830061	#N/A	#N/A
ENSCAFG00845022321	0.0704506	-1.04234	4.85661	-0.214624	0.830061	#N/A	#N/A
ENSCAFG00845022392	0.0676256	-1.04234	4.85661	-0.214624	0.830061	#N/A	#N/A
ENSCAFG00845022511	0.0704506	-1.04234	4.85661	-0.214624	0.830061	#N/A	#N/A
ENSCAFG00845022520	0.0704506	-1.04234	4.85661	-0.214624	0.830061	#N/A	#N/A
ENSCAFG00845022771	0.0636236	-1.04234	4.85661	-0.214624	0.830061	#N/A	#N/A
ENSCAFG00845022862	0.0636236	-1.04234	4.85661	-0.214624	0.830061	#N/A	#N/A
ENSCAFG00845022905	0.0636236	-1.04234	4.85661	-0.214624	0.830061	#N/A	#N/A
ENSCAFG00845023213	0.0636236	-1.04234	4.85661	-0.214624	0.830061	#N/A	#N/A
ENSCAFG00845023339	0.0676256	-1.04234	4.85661	-0.214624	0.830061	#N/A	#N/A
ENSCAFG00845023362	0.0636236	-1.04234	4.85661	-0.214624	0.830061	#N/A	#N/A
ENSCAFG00845023845	0.0676256	-1.04234	4.85661	-0.214624	0.830061	#N/A	#N/A
ENSCAFG00845023924	0.0636236	-1.04234	4.85661	-0.214624	0.830061	#N/A	#N/A
ENSCAFG00845023968	0.0676256	-1.04234	4.85661	-0.214624	0.830061	#N/A	#N/A
ENSCAFG00845024031	0.0636236	-1.04234	4.85661	-0.214624	0.830061	#N/A	#N/A
ENSCAFG00845024262	0.0704506	-1.04234	4.85661	-0.214624	0.830061	#N/A	#N/A
ENSCAFG00845024475	0.0636236	-1.04234	4.85661	-0.214624	0.830061	#N/A	#N/A
ENSCAFG00845024530	0.0676256	-1.04234	4.85661	-0.214624	0.830061	#N/A	#N/A
ENSCAFG00845024563	0.0636236	-1.04234	4.85661	-0.214624	0.830061	#N/A	#N/A
ENSCAFG00845024772	0.0636236	-1.04234	4.85661	-0.214624	0.830061	#N/A	#N/A
ENSCAFG00845024896	0.0676256	-1.04234	4.85661	-0.214624	0.830061	#N/A	#N/A
ENSCAFG00845025413	0.0636236	-1.04234	4.85661	-0.214624	0.830061	#N/A	#N/A
ENSCAFG00845025543	0.0636236	-1.04234	4.85661	-0.214624	0.830061	#N/A	#N/A
ENSCAFG00845025623	0.0636236	-1.04234	4.85661	-0.214624	0.830061	#N/A	#N/A
ENSCAFG00845025625	0.0704506	-1.04234	4.85661	-0.214624	0.830061	#N/A	#N/A
ENSCAFG00845025642	0.0676256	-1.04234	4.85661	-0.214624	0.830061	#N/A	#N/A
ENSCAFG00845025943	0.0704506	-1.04234	4.85661	-0.214624	0.830061	#N/A	#N/A
ENSCAFG00845026019	0.0704506	-1.04234	4.85661	-0.214624	0.830061	#N/A	#N/A
ENSCAFG00845026049	0.0676256	-1.04234	4.85661	-0.214624	0.830061	#N/A	#N/A
ENSCAFG00845026287	0.0676256	-1.04234	4.85661	-0.214624	0.830061	#N/A	#N/A
ENSCAFG00845026319	0.0704506	-1.04234	4.85661	-0.214624	0.830061	#N/A	#N/A
ENSCAFG00845026418	0.0676256	-1.04234	4.85661	-0.214624	0.830061	#N/A	#N/A
ENSCAFG00845026531	0.0704506	-1.04234	4.85661	-0.214624	0.830061	#N/A	#N/A
ENSCAFG00845026535	0.0636236	-1.04234	4.85661	-0.214624	0.830061	#N/A	#N/A
ENSCAFG00845026557	0.0676256	-1.04234	4.85661	-0.214624	0.830061	#N/A	#N/A
ENSCAFG00845026584	0.0676256	-1.04234	4.85661	-0.214624	0.830061	#N/A	#N/A
ENSCAFG00845026603	0.0704506	-1.04234	4.85661	-0.214624	0.830061	#N/A	#N/A
ENSCAFG00845027043	0.0636236	-1.04234	4.85661	-0.214624	0.830061	#N/A	#N/A
ENSCAFG00845027092	0.0704506	-1.04234	4.85661	-0.214624	0.830061	#N/A	#N/A
ENSCAFG00845027388	0.0676256	-1.04234	4.85661	-0.214624	0.830061	#N/A	#N/A
ENSCAFG00845027703	0.0676256	-1.04234	4.85661	-0.214624	0.830061	#N/A	#N/A
ENSCAFG00845027769	0.0636236	-1.04234	4.85661	-0.214624	0.830061	#N/A	#N/A
ENSCAFG00845027810	0.0636236	-1.04234	4.85661	-0.214624	0.830061	#N/A	#N/A
ENSCAFG00845028027	0.0704506	-1.04234	4.85661	-0.214624	0.830061	#N/A	#N/A
ENSCAFG00845028197	0.0704506	-1.04234	4.85661	-0.214624	0.830061	#N/A	#N/A
ENSCAFG00845028306	0.0636236	-1.04234	4.85661	-0.214624	0.830061	#N/A	#N/A
ENSCAFG00845028467	0.0636236	-1.04234	4.85661	-0.214624	0.830061	#N/A	#N/A
ENSCAFG00845028576	0.0636236	-1.04234	4.85661	-0.214624	0.830061	#N/A	#N/A
ENSCAFG00845028630	0.0676256	-1.04234	4.85661	-0.214624	0.830061	#N/A	#N/A
ENSCAFG00845028634	0.0676256	-1.04234	4.85661	-0.214624	0.830061	#N/A	#N/A
ENSCAFG00845028727	0.0676256	-1.04234	4.85661	-0.214624	0.830061	#N/A	#N/A
ENSCAFG00845028758	0.0676256	-1.04234	4.85661	-0.214624	0.830061	#N/A	#N/A
ENSCAFG00845028831	0.0636236	-1.04234	4.85661	-0.214624	0.830061	#N/A	#N/A
ENSCAFG00845028990	0.0704506	-1.04234	4.85661	-0.214624	0.830061	#N/A	#N/A
ENSCAFG00845029027	0.0704506	-1.04234	4.85661	-0.214624	0.830061	#N/A	#N/A
ENSCAFG00845029037	0.0636236	-1.04234	4.85661	-0.214624	0.830061	#N/A	#N/A
ENSCAFG00845029227	0.0704506	-1.04234	4.85661	-0.214624	0.830061	#N/A	#N/A
ENSCAFG00845029392	0.0636236	-1.04234	4.85661	-0.214624	0.830061	#N/A	#N/A
ENSCAFG00845029584	0.0636236	-1.04234	4.85661	-0.214624	0.830061	#N/A	#N/A
ENSCAFG00845029644	0.0704506	-1.04234	4.85661	-0.214624	0.830061	#N/A	#N/A
ENSCAFG00845029817	0.0676256	-1.04234	4.85661	-0.214624	0.830061	#N/A	#N/A
ENSCAFG00845030119	0.0704506	-1.04234	4.85661	-0.214624	0.830061	#N/A	#N/A
ENSCAFG00845030883	0.0636236	-1.04234	4.85661	-0.214624	0.830061	#N/A	#N/A
ENSCAFG00845030932	0.0676256	-1.04234	4.85661	-0.214624	0.830061	#N/A	#N/A
ENSCAFG00845031024	0.0704506	-1.04234	4.85661	-0.214624	0.830061	#N/A	#N/A
ENSCAFG00845031101	0.0704506	-1.04234	4.85661	-0.214624	0.830061	#N/A	#N/A
ENSCAFG00845028992	2598.93	-1.0414	0.169748	-6.13498	8.51683e-10	5.53492e-08	FDR<0.05
ENSCAFG00845009750	30213	-1.04134	0.24661	-4.22264	2.41455e-05	0.00058675	FDR<0.05
ENSCAFG00845028531	964.443	-1.04116	0.166797	-6.24207	4.31831e-10	3.05042e-08	FDR<0.05
ENSCAFG00845020199	1147.17	-1.03978	0.27726	-3.75019	0.000176704	0.00305466	FDR<0.05
ENSCAFG00845019155	0.26568	-1.0391	4.81626	-0.215749	0.829183	#N/A	#N/A
ENSCAFG00845008614	0.203275	-1.03909	4.81626	-0.215747	0.829185	#N/A	#N/A
ENSCAFG00845026678	7.62063	-1.03857	1.10764	-0.937643	0.348428	0.684707	Not Sig
ENSCAFG00845014517	98.0084	-1.0381	1.22108	-0.85015	0.395242	0.728079	Not Sig
ENSCAFG00845016602	3.06045	-1.03717	1.3342	-0.777373	0.436939	0.761462	Not Sig
ENSCAFG00845016756	870.135	-1.03632	0.294896	-3.51418	0.000441121	0.00658722	FDR<0.05
ENSCAFG00845024279	1.23105	-1.03563	1.65229	-0.626788	0.530798	#N/A	#N/A
ENSCAFG00845024799	0.775112	-1.03563	3.85231	-0.268833	0.788058	#N/A	#N/A
ENSCAFG00845014579	3345.47	-1.03537	0.35804	-2.89177	0.00383079	0.0369014	FDR<0.05
ENSCAFG00845005333	254.62	-1.03445	0.912215	-1.134	0.256795	0.597237	Not Sig
ENSCAFG00845027847	5323.75	-1.03394	0.184831	-5.59397	2.21938e-08	1.13749e-06	FDR<0.05
ENSCAFG00845017024	4.52065	-1.03363	0.824114	-1.25423	0.209757	0.541371	Not Sig
ENSCAFG00845022768	2351.66	-1.03116	0.236909	-4.35254	1.34571e-05	0.000352252	FDR<0.05
ENSCAFG00845000853	4.74356	-1.03035	0.958542	-1.07491	0.282413	0.625459	Not Sig
ENSCAFG00845024276	0.547636	-1.0296	3.04747	-0.337852	0.735475	#N/A	#N/A
ENSCAFG00845026480	1841.3	-1.02958	0.279418	-3.68472	0.000228952	0.00377642	FDR<0.05
ENSCAFG00845021485	1.28615	-1.02895	2.11165	-0.487273	0.626065	#N/A	#N/A
ENSCAFG00845029707	2.83085	-1.02842	1.44473	-0.711847	0.47656	0.789746	Not Sig
ENSCAFG00845007535	0.619944	-1.02498	2.69767	-0.37995	0.703983	#N/A	#N/A
ENSCAFG00845017427	1137.65	-1.02475	0.189955	-5.39472	6.86306e-08	3.08023e-06	FDR<0.05
ENSCAFG00845017569	2.93996	-1.02221	1.18091	-0.865613	0.386702	0.72083	Not Sig
ENSCAFG00845010596	1473.47	-1.02199	0.226922	-4.50372	6.67728e-06	0.000189	FDR<0.05
ENSCAFG00845012680	22.1947	-1.02096	0.386386	-2.64234	0.0082335	0.066984	Not Sig
ENSCAFG00845012157	66989.7	-1.02066	0.366323	-2.78623	0.00533252	0.0476554	FDR<0.05
ENSCAFG00845007898	1.92363	-1.0193	1.54007	-0.661852	0.508066	0.808319	Not Sig
ENSCAFG00845021624	3.94131	-1.01917	1.24254	-0.820232	0.412084	0.741678	Not Sig
ENSCAFG00845018696	18.7553	-1.01812	0.525459	-1.93758	0.052675	0.242915	Not Sig
ENSCAFG00845016805	19.0097	-1.01803	0.592685	-1.71767	0.0858576	0.327756	Not Sig
ENSCAFG00845025705	1878.29	-1.01632	0.268553	-3.78444	0.000154054	0.00274443	FDR<0.05
ENSCAFG00845013291	8.53142	-1.01602	0.6897	-1.47313	0.140717	0.435139	Not Sig
ENSCAFG00845007150	2.51763	-1.01376	2.25373	-0.449813	0.652846	0.886188	Not Sig
ENSCAFG00845024522	1609.12	-1.01343	0.274013	-3.69847	0.000216904	0.00360331	FDR<0.05
ENSCAFG00845008474	0.271087	-1.01242	4.81819	-0.210125	0.83357	#N/A	#N/A
ENSCAFG00845008695	0.261858	-1.01242	4.81819	-0.210125	0.83357	#N/A	#N/A
ENSCAFG00845021831	0.28624	-1.01242	4.81819	-0.210125	0.83357	#N/A	#N/A
ENSCAFG00845020397	0.20045	-1.01241	4.81819	-0.210123	0.833572	#N/A	#N/A
ENSCAFG00845015823	1.00399	-1.01195	2.14789	-0.471139	0.637541	#N/A	#N/A
ENSCAFG00845016263	172.676	-1.01195	0.302133	-3.34935	0.000810012	0.0109305	FDR<0.05
ENSCAFG00845016587	3198.01	-1.01116	0.487496	-2.07419	0.0380616	0.19719	Not Sig
ENSCAFG00845029720	7.28829	-1.01059	1.04403	-0.967968	0.333061	0.672085	Not Sig
ENSCAFG00845022982	0.443968	-1.00996	3.70877	-0.272317	0.785378	#N/A	#N/A
ENSCAFG00845027600	0.645832	-1.00851	3.34131	-0.301831	0.762781	#N/A	#N/A
ENSCAFG00845030000	0.471485	-1.00725	3.10273	-0.324635	0.745457	#N/A	#N/A
ENSCAFG00845023606	5265.24	-1.00722	0.308449	-3.26542	0.00109302	0.0139829	FDR<0.05
ENSCAFG00845017066	1.61593	-1.00585	1.4939	-0.673301	0.500756	0.803534	Not Sig
ENSCAFG00845012695	0.615283	-1.00549	2.84442	-0.353497	0.723716	#N/A	#N/A
ENSCAFG00845011810	720.964	-1.00535	0.251439	-3.99839	6.37758e-05	0.00130994	FDR<0.05
ENSCAFG00845029759	1.55104	-1.00487	1.81767	-0.552832	0.580378	#N/A	#N/A
ENSCAFG00845027413	0.640182	-1.0045	2.72565	-0.368537	0.712473	#N/A	#N/A
ENSCAFG00845006000	0.696513	-1.00441	2.71509	-0.369935	0.711431	#N/A	#N/A
ENSCAFG00845024912	846.009	-1.00384	0.289947	-3.46216	0.000535867	0.00777726	FDR<0.05
ENSCAFG00845028882	1.57575	-1.00382	1.94904	-0.515031	0.606531	0.861768	Not Sig
ENSCAFG00845023971	2.80211	-1.00367	1.94602	-0.515754	0.606026	0.861408	Not Sig
ENSCAFG00845024760	412.946	-1.00346	0.162571	-6.17243	6.72472e-10	4.44132e-08	FDR<0.05
ENSCAFG00845006052	0.886576	-1.003	2.57349	-0.389742	0.696727	#N/A	#N/A
ENSCAFG00845022726	3.18786	-1.00199	1.91243	-0.523938	0.600322	0.858187	Not Sig
ENSCAFG00845011417	5.44175	-1.00077	0.884777	-1.1311	0.258014	0.598422	Not Sig
ENSCAFG00845014621	179.529	-1.00024	0.418773	-2.3885	0.0169175	0.114225	Not Sig
ENSCAFG00845011971	135.518	-0.999924	0.890074	-1.12342	0.26126	0.60152	Not Sig
ENSCAFG00845000989	36.277	-0.999493	0.345146	-2.89586	0.00378127	0.0365246	FDR<0.05
ENSCAFG00845001039	0.859905	-0.999113	2.28234	-0.437758	0.661562	#N/A	#N/A
ENSCAFG00845028302	4.90199	-0.999063	1.09279	-0.914229	0.360597	0.69522	Not Sig
ENSCAFG00845018224	11.2117	-0.998739	1.0128	-0.986113	0.324078	0.6644	Not Sig
ENSCAFG00845014820	1140.73	-0.998666	0.18826	-5.30471	1.12853e-07	4.78726e-06	FDR<0.05
ENSCAFG00845002838	0.845913	-0.997963	2.21518	-0.450511	0.652342	#N/A	#N/A
ENSCAFG00845002923	44.3682	-0.997874	0.370276	-2.69495	0.00703999	0.0594484	Not Sig
ENSCAFG00845028916	5248.83	-0.996658	0.127477	-7.81831	5.3536e-15	9.66444e-13	FDR<0.05
ENSCAFG00845001557	1.15856	-0.995726	2.10199	-0.473706	0.63571	#N/A	#N/A
ENSCAFG00845015067	1.41665	-0.995647	2.09806	-0.474556	0.635103	#N/A	#N/A
ENSCAFG00845020732	3436.51	-0.9946	0.30146	-3.29928	0.000969346	0.0126701	FDR<0.05
ENSCAFG00845003388	5.73081	-0.993401	0.822005	-1.20851	0.226851	0.561324	Not Sig
ENSCAFG00845009821	7.10118	-0.992963	1.07173	-0.926503	0.354185	0.69056	Not Sig
ENSCAFG00845004217	11.8844	-0.990692	0.787999	-1.25722	0.208672	0.539943	Not Sig
ENSCAFG00845002371	248.741	-0.990365	0.291997	-3.3917	0.000694615	0.00964565	FDR<0.05
ENSCAFG00845025057	5556.32	-0.989357	0.0876698	-11.285	1.55564e-29	9.02661e-27	FDR<0.05
ENSCAFG00845012225	373.577	-0.989316	0.403011	-2.45481	0.0140959	0.0999197	Not Sig
ENSCAFG00845021056	8.68393	-0.988939	0.965821	-1.02394	0.305865	0.648407	Not Sig
ENSCAFG00845026093	53.7632	-0.988797	0.398925	-2.47865	0.0131879	0.0951441	Not Sig
ENSCAFG00845009017	0.671309	-0.988537	2.81802	-0.350791	0.725745	#N/A	#N/A
ENSCAFG00845002187	9.01789	-0.987867	0.631483	-1.56436	0.117733	0.396191	Not Sig
ENSCAFG00845028167	0.855214	-0.987309	2.88501	-0.342221	0.732185	#N/A	#N/A
ENSCAFG00845021036	1711.17	-0.987262	0.287126	-3.43843	0.000585105	0.00839029	FDR<0.05
ENSCAFG00845014365	218.53	-0.987037	0.243639	-4.05123	5.09496e-05	0.00110223	FDR<0.05
ENSCAFG00845017584	0.366529	-0.985343	4.82019	-0.20442	0.838025	#N/A	#N/A
ENSCAFG00845011396	1682.68	-0.985331	0.269198	-3.66025	0.000251972	0.00407342	FDR<0.05
ENSCAFG00845002167	0.257317	-0.985328	4.82019	-0.204417	0.838028	#N/A	#N/A
ENSCAFG00845013067	0.262811	-0.985328	4.82019	-0.204417	0.838028	#N/A	#N/A
ENSCAFG00845022874	0.260011	-0.985328	4.82019	-0.204417	0.838028	#N/A	#N/A
ENSCAFG00845029312	0.271362	-0.985328	4.82019	-0.204417	0.838028	#N/A	#N/A
ENSCAFG00845009245	0.194911	-0.985317	4.82019	-0.204415	0.83803	#N/A	#N/A
ENSCAFG00845012413	0.197625	-0.985317	4.82019	-0.204415	0.83803	#N/A	#N/A
ENSCAFG00845014549	0.194911	-0.985317	4.82019	-0.204415	0.83803	#N/A	#N/A
ENSCAFG00845017608	0.197625	-0.985317	4.82019	-0.204415	0.83803	#N/A	#N/A
ENSCAFG00845028029	0.194911	-0.985317	4.82019	-0.204415	0.83803	#N/A	#N/A
ENSCAFG00845029522	0.194911	-0.985317	4.82019	-0.204415	0.83803	#N/A	#N/A
ENSCAFG00845000527	0.372633	-0.985283	4.63213	-0.212706	0.831556	#N/A	#N/A
ENSCAFG00845025097	0.407161	-0.985261	4.56318	-0.215916	0.829053	#N/A	#N/A
ENSCAFG00845014454	0.377721	-0.984846	3.78512	-0.260189	0.794718	#N/A	#N/A
ENSCAFG00845014357	202.198	-0.984845	0.204338	-4.81968	1.43785e-06	4.8366e-05	FDR<0.05
ENSCAFG00845027615	0.525498	-0.984735	3.62955	-0.27131	0.786152	#N/A	#N/A
ENSCAFG00845020026	48.1623	-0.9846	0.678684	-1.45075	0.14685	0.444213	Not Sig
ENSCAFG00845013544	0.559042	-0.984119	3.07175	-0.320378	0.748682	#N/A	#N/A
ENSCAFG00845004171	0.568713	-0.984102	3.0613	-0.321465	0.747858	#N/A	#N/A
ENSCAFG00845002744	0.706615	-0.983993	2.98672	-0.329456	0.741811	#N/A	#N/A
ENSCAFG00845010822	0.737699	-0.983813	2.88251	-0.341304	0.732874	#N/A	#N/A
ENSCAFG00845030491	0.757934	-0.983502	2.73042	-0.360202	0.718696	#N/A	#N/A
ENSCAFG00845003813	0.674453	-0.983501	2.72736	-0.360605	0.718395	#N/A	#N/A
ENSCAFG00845003015	506.106	-0.983415	0.165913	-5.92729	3.07979e-09	1.8464e-07	FDR<0.05
ENSCAFG00845018638	851.704	-0.983061	0.363422	-2.70501	0.00683023	0.0581303	Not Sig
ENSCAFG00845015346	0.736368	-0.982577	2.39822	-0.409711	0.682018	#N/A	#N/A
ENSCAFG00845014853	1.14693	-0.982358	2.33707	-0.420338	0.674238	#N/A	#N/A
ENSCAFG00845030199	1.13706	-0.982298	2.32217	-0.423008	0.672289	#N/A	#N/A
ENSCAFG00845027297	1.06957	-0.982278	2.31729	-0.42389	0.671646	#N/A	#N/A
ENSCAFG00845005842	1.42656	-0.98206	2.26418	-0.433737	0.664479	#N/A	#N/A
ENSCAFG00845027235	5322.11	-0.982042	0.202885	-4.84038	1.29591e-06	4.39555e-05	FDR<0.05
ENSCAFG00845019243	1457.49	-0.981783	0.518667	-1.8929	0.0583716	0.258974	Not Sig
ENSCAFG00845012240	1.97012	-0.981618	2.17021	-0.452314	0.651043	0.885368	Not Sig
ENSCAFG00845002377	1.79223	-0.981226	2.09888	-0.467501	0.640142	0.880651	Not Sig
ENSCAFG00845006413	4.66724	-0.980363	1.05595	-0.928416	0.353192	0.689121	Not Sig
ENSCAFG00845018387	824.327	-0.980287	0.13493	-7.26516	3.72598e-13	4.72937e-11	FDR<0.05
ENSCAFG00845007828	5.93236	-0.97888	1.80262	-0.543032	0.587107	0.8517	Not Sig
ENSCAFG00845025183	575.051	-0.978829	0.167043	-5.85973	4.63619e-09	2.7095e-07	FDR<0.05
ENSCAFG00845004789	1598.75	-0.978505	0.202133	-4.84089	1.29257e-06	4.39555e-05	FDR<0.05
ENSCAFG00845022213	0.697906	-0.976273	2.94969	-0.330974	0.740664	#N/A	#N/A
ENSCAFG00845001602	647.537	-0.976267	0.344335	-2.83522	0.00457937	0.0424421	FDR<0.05
ENSCAFG00845030427	12.6424	-0.975583	1.09466	-0.891217	0.372813	0.706201	Not Sig
ENSCAFG00845020989	1.77117	-0.974301	1.95093	-0.499404	0.617495	0.868502	Not Sig
ENSCAFG00845007871	1512.87	-0.9743	0.291936	-3.33738	0.000845736	0.0113559	FDR<0.05
ENSCAFG00845000465	1.4048	-0.974188	2.04755	-0.475782	0.63423	#N/A	#N/A
ENSCAFG00845010763	0.772501	-0.974084	2.15427	-0.452164	0.651151	#N/A	#N/A
ENSCAFG00845006345	1.37035	-0.973999	1.77817	-0.547755	0.58386	#N/A	#N/A
ENSCAFG00845005728	0.645931	-0.973922	2.414	-0.403448	0.686619	#N/A	#N/A
ENSCAFG00845013445	0.754323	-0.973854	2.58364	-0.376931	0.706225	#N/A	#N/A
ENSCAFG00845012351	0.618554	-0.973736	3.06178	-0.31803	0.750462	#N/A	#N/A
ENSCAFG00845009285	0.400282	-0.973642	3.74825	-0.259759	0.79505	#N/A	#N/A
ENSCAFG00845030835	0.367918	-0.973635	3.75847	-0.259051	0.795596	#N/A	#N/A
ENSCAFG00845018691	0.3292	-0.973625	3.86873	-0.251666	0.801299	#N/A	#N/A
ENSCAFG00845003575	0.390121	-0.973582	4.5655	-0.213248	0.831134	#N/A	#N/A
ENSCAFG00845028136	0.346636	-0.973572	4.70997	-0.206705	0.836241	#N/A	#N/A
ENSCAFG00845006431	7.23892	-0.972949	0.77408	-1.25691	0.208786	0.540151	Not Sig
ENSCAFG00845023615	3.74408	-0.972759	0.883894	-1.10054	0.271098	0.612828	Not Sig
ENSCAFG00845005306	0.853875	-0.972305	2.68125	-0.362631	0.71688	#N/A	#N/A
ENSCAFG00845001476	0.528478	-0.971388	3.46979	-0.279956	0.779512	#N/A	#N/A
ENSCAFG00845015090	465.4	-0.969828	0.265972	-3.64635	0.000265988	0.00428296	FDR<0.05
ENSCAFG00845025666	100.678	-0.969552	0.780704	-1.2419	0.214275	0.547103	Not Sig
ENSCAFG00845018885	23.3139	-0.968942	0.485549	-1.99556	0.0459817	0.222473	Not Sig
ENSCAFG00845029892	5.66196	-0.967821	0.697023	-1.38851	0.164983	0.474336	Not Sig
ENSCAFG00845018451	64.8147	-0.967217	0.430818	-2.24507	0.0247636	0.148179	Not Sig
ENSCAFG00845001644	5.34662	-0.966875	1.78478	-0.541733	0.588003	0.851743	Not Sig
ENSCAFG00845028968	17.7716	-0.966281	0.43854	-2.20341	0.0275661	0.159291	Not Sig
ENSCAFG00845004305	1556.5	-0.96484	0.127319	-7.57816	3.50495e-14	5.47548e-12	FDR<0.05
ENSCAFG00845009216	17.2194	-0.964348	0.49291	-1.95644	0.0504135	0.235975	Not Sig
ENSCAFG00845013478	5.94827	-0.964321	1.14771	-0.840215	0.400788	0.732876	Not Sig
ENSCAFG00845025498	27.228	-0.963255	0.486692	-1.97919	0.047795	0.22772	Not Sig
ENSCAFG00845026990	175.632	-0.962237	0.176435	-5.45377	4.93128e-08	2.29566e-06	FDR<0.05
ENSCAFG00845008639	686.776	-0.960943	0.37893	-2.53594	0.0112147	0.0845499	Not Sig
ENSCAFG00845001256	114.098	-0.960371	0.482422	-1.99073	0.0465107	0.224084	Not Sig
ENSCAFG00845011492	1.32127	-0.960185	2.07771	-0.462136	0.643984	#N/A	#N/A
ENSCAFG00845001724	0.81868	-0.957767	2.23063	-0.429371	0.667654	#N/A	#N/A
ENSCAFG00845019450	0.703587	-0.955496	2.41346	-0.395903	0.692177	#N/A	#N/A
ENSCAFG00845025052	0.596247	-0.95534	2.42773	-0.393511	0.693942	#N/A	#N/A
ENSCAFG00845025664	386.617	-0.953445	0.162764	-5.85782	4.68991e-09	2.72376e-07	FDR<0.05
ENSCAFG00845022561	1.95766	-0.953015	1.44793	-0.658194	0.510414	0.80967	Not Sig
ENSCAFG00845004082	52.1111	-0.952565	0.447265	-2.12976	0.0331918	0.180293	Not Sig
ENSCAFG00845014558	0.719095	-0.952364	2.91076	-0.327188	0.743526	#N/A	#N/A
ENSCAFG00845010974	2.53397	-0.952046	1.28507	-0.740851	0.458784	0.77699	Not Sig
ENSCAFG00845021908	22.6698	-0.951759	0.484932	-1.96266	0.0496852	0.233778	Not Sig
ENSCAFG00845021884	855.582	-0.951541	0.161079	-5.90728	3.47812e-09	2.06993e-07	FDR<0.05
ENSCAFG00845003064	1.23008	-0.951032	1.92604	-0.493777	0.621464	#N/A	#N/A
ENSCAFG00845012735	0.492812	-0.950444	3.0865	-0.307936	0.758131	#N/A	#N/A
ENSCAFG00845012327	1446.37	-0.949942	0.19726	-4.81568	1.46698e-06	4.91423e-05	FDR<0.05
ENSCAFG00845008903	2.80136	-0.949714	1.11331	-0.853054	0.393629	0.726821	Not Sig
ENSCAFG00845008972	0.391418	-0.947948	3.74502	-0.253122	0.800174	#N/A	#N/A
ENSCAFG00845029218	2.53282	-0.947643	1.27437	-0.743617	0.457108	0.776054	Not Sig
ENSCAFG00845028460	0.318825	-0.947538	3.8984	-0.243058	0.80796	#N/A	#N/A
ENSCAFG00845007766	0.315465	-0.947512	3.90924	-0.242378	0.808488	#N/A	#N/A
ENSCAFG00845024952	737.681	-0.947162	0.515954	-1.83575	0.0663948	0.281282	Not Sig
ENSCAFG00845003275	548.421	-0.946494	0.30528	-3.10041	0.00193252	0.0217888	FDR<0.05
ENSCAFG00845000037	0.387296	-0.946223	4.57193	-0.206964	0.836038	#N/A	#N/A
ENSCAFG00845007158	219.115	-0.946203	0.188009	-5.03276	4.83459e-07	1.79422e-05	FDR<0.05
ENSCAFG00845002935	0.268037	-0.945852	4.82317	-0.196106	0.844527	#N/A	#N/A
ENSCAFG00845003254	0.200138	-0.945841	4.82317	-0.196104	0.844529	#N/A	#N/A
ENSCAFG00845008120	0.190909	-0.945841	4.82317	-0.196104	0.844529	#N/A	#N/A
ENSCAFG00845008766	0.190909	-0.945841	4.82317	-0.196104	0.844529	#N/A	#N/A
ENSCAFG00845018109	30.6305	-0.944734	0.704862	-1.34031	0.180144	0.49766	Not Sig
ENSCAFG00845026281	3.21785	-0.943118	0.886255	-1.06416	0.287256	0.629907	Not Sig
ENSCAFG00845023519	0.400276	-0.941593	4.72357	-0.199339	0.841997	#N/A	#N/A
ENSCAFG00845024424	2.18998	-0.939713	1.16056	-0.809709	0.418107	0.747024	Not Sig
ENSCAFG00845017042	13593.2	-0.939709	0.164015	-5.72941	1.00782e-08	5.47624e-07	FDR<0.05
ENSCAFG00845012206	28.4137	-0.937592	0.468591	-2.00087	0.0454062	0.22069	Not Sig
ENSCAFG00845005076	307.504	-0.937227	0.235361	-3.98208	6.83161e-05	0.00139439	FDR<0.05
ENSCAFG00845014321	181.251	-0.937145	0.949137	-0.987366	0.323463	0.663974	Not Sig
ENSCAFG00845014040	2306.67	-0.93409	0.427379	-2.18563	0.028843	0.164137	Not Sig
ENSCAFG00845013766	680.633	-0.93288	0.213801	-4.36331	1.28108e-05	0.000336791	FDR<0.05
ENSCAFG00845027169	2.39162	-0.932837	1.37694	-0.677468	0.498109	0.801979	Not Sig
ENSCAFG00845028519	7250.26	-0.932595	0.208131	-4.4808	7.43649e-06	0.000206885	FDR<0.05
ENSCAFG00845021509	4.76569	-0.932125	0.971575	-0.959397	0.337359	0.675674	Not Sig
ENSCAFG00845023983	2.14218	-0.931797	1.61918	-0.575474	0.564971	0.840443	Not Sig
ENSCAFG00845004995	4228.37	-0.931517	0.304156	-3.06262	0.00219405	0.0239723	FDR<0.05
ENSCAFG00845009178	3114.64	-0.931217	0.257616	-3.61474	0.000300648	0.0047562	FDR<0.05
ENSCAFG00845029755	58.7741	-0.929896	1.16024	-0.801468	0.422861	0.75055	Not Sig
ENSCAFG00845030791	2.65338	-0.92864	1.4738	-0.630099	0.52863	0.818746	Not Sig
ENSCAFG00845005689	1.01574	-0.928086	2.4243	-0.382826	0.701849	#N/A	#N/A
ENSCAFG00845026507	9.54114	-0.927756	0.586521	-1.58179	0.113697	0.387747	Not Sig
ENSCAFG00845020457	0.842588	-0.927094	2.46386	-0.376277	0.706711	#N/A	#N/A
ENSCAFG00845014368	9.09522	-0.927077	0.703364	-1.31806	0.187483	0.50869	Not Sig
ENSCAFG00845004527	2883.5	-0.92639	0.180149	-5.14235	2.71324e-07	1.03967e-05	FDR<0.05
ENSCAFG00845024290	8212.24	-0.925549	0.186351	-4.9667	6.8103e-07	2.48087e-05	FDR<0.05
ENSCAFG00845021606	3.37047	-0.925319	1.10643	-0.836312	0.402979	0.73494	Not Sig
ENSCAFG00845020241	48.2419	-0.924708	0.353137	-2.61855	0.00883041	0.0704654	Not Sig
ENSCAFG00845006466	55.5991	-0.923759	0.512393	-1.80283	0.0714143	0.293813	Not Sig
ENSCAFG00845000108	40.4007	-0.923601	0.858619	-1.07568	0.28207	0.625201	Not Sig
ENSCAFG00845011050	0.89202	-0.923471	2.62911	-0.351249	0.725401	#N/A	#N/A
ENSCAFG00845025250	0.756799	-0.922412	2.68415	-0.343652	0.731108	#N/A	#N/A
ENSCAFG00845031050	0.85271	-0.922304	2.69021	-0.342838	0.731721	#N/A	#N/A
ENSCAFG00845025523	1.86307	-0.922018	1.43051	-0.644538	0.519227	0.814008	Not Sig
ENSCAFG00845003723	6.62901	-0.920552	0.777779	-1.18357	0.236585	0.57353	Not Sig
ENSCAFG00845006643	715.253	-0.919967	0.142491	-6.45633	1.0727e-10	8.75784e-09	FDR<0.05
ENSCAFG00845015225	5.81168	-0.91981	1.21542	-0.756786	0.449178	0.770266	Not Sig
ENSCAFG00845026725	4.25133	-0.919753	1.13616	-0.809529	0.418211	0.747024	Not Sig
ENSCAFG00845014804	730.973	-0.91973	0.263705	-3.48773	0.000487141	0.00716345	FDR<0.05
ENSCAFG00845009671	0.81478	-0.919215	2.87549	-0.319673	0.749216	#N/A	#N/A
ENSCAFG00845005458	0.6274	-0.918371	2.93341	-0.313073	0.754225	#N/A	#N/A
ENSCAFG00845016446	0.613049	-0.91836	2.93412	-0.312994	0.754286	#N/A	#N/A
ENSCAFG00845027898	5666.79	-0.918287	0.125706	-7.30503	2.77203e-13	3.66155e-11	FDR<0.05
ENSCAFG00845020380	7.77864	-0.918151	0.739269	-1.24197	0.214247	0.547103	Not Sig
ENSCAFG00845023864	234.272	-0.917259	0.2708	-3.38722	0.000706046	0.00975436	FDR<0.05
ENSCAFG00845025392	2215.71	-0.917125	0.253079	-3.62387	0.000290225	0.0046183	FDR<0.05
ENSCAFG00845002656	0.589454	-0.91656	3.0714	-0.298417	0.765385	#N/A	#N/A
ENSCAFG00845028340	56.8765	-0.915337	0.315519	-2.90105	0.0037191	0.0362095	FDR<0.05
ENSCAFG00845012536	730.518	-0.915273	0.249168	-3.67332	0.000239417	0.00390936	FDR<0.05
ENSCAFG00845002731	470.386	-0.915254	0.210998	-4.33774	1.43958e-05	0.000372102	FDR<0.05
ENSCAFG00845028534	2998.92	-0.915234	0.28171	-3.24885	0.00115871	0.0146503	FDR<0.05
ENSCAFG00845007488	39.6001	-0.914728	0.450035	-2.03257	0.042096	0.211104	Not Sig
ENSCAFG00845026065	6.62339	-0.914054	0.720761	-1.26818	0.204734	0.534024	Not Sig
ENSCAFG00845018607	0.601778	-0.91381	3.32442	-0.274878	0.78341	#N/A	#N/A
ENSCAFG00845014404	2.06312	-0.913614	1.19343	-0.765534	0.443953	0.767003	Not Sig
ENSCAFG00845020876	133.231	-0.913355	0.426202	-2.14301	0.0321124	0.176379	Not Sig
ENSCAFG00845011830	22.0366	-0.913355	0.502722	-1.81682	0.069245	0.288615	Not Sig
ENSCAFG00845004501	3.27831	-0.912843	0.979104	-0.932324	0.351169	0.686906	Not Sig
ENSCAFG00845005834	620.873	-0.911363	0.238118	-3.82736	0.000129527	0.00236985	FDR<0.05
ENSCAFG00845026665	0.493157	-0.911307	3.622	-0.251603	0.801348	#N/A	#N/A
ENSCAFG00845014710	445.386	-0.910226	0.224983	-4.04575	5.21553e-05	0.00111937	FDR<0.05
ENSCAFG00845013249	13.5831	-0.909727	0.773825	-1.17562	0.239745	0.576972	Not Sig
ENSCAFG00845023408	1391.18	-0.909678	0.147864	-6.15211	7.646e-10	5.00906e-08	FDR<0.05
ENSCAFG00845014866	961.012	-0.909493	0.565382	-1.60863	0.107696	0.376369	Not Sig
ENSCAFG00845028791	4561.46	-0.909261	0.191761	-4.74164	2.12e-06	6.84764e-05	FDR<0.05
ENSCAFG00845021520	2091.01	-0.909114	0.191267	-4.75311	2.00308e-06	6.52186e-05	FDR<0.05
ENSCAFG00845024416	1.21183	-0.909084	3.24874	-0.279827	0.77961	#N/A	#N/A
ENSCAFG00845005345	2429.78	-0.908702	0.349435	-2.60049	0.00930914	0.0734202	Not Sig
ENSCAFG00845016290	1319.9	-0.908583	0.158988	-5.71478	1.09847e-08	5.90952e-07	FDR<0.05
ENSCAFG00845016611	2.68503	-0.908165	1.44253	-0.629566	0.528979	0.818811	Not Sig
ENSCAFG00845000905	6.78268	-0.90746	0.683018	-1.3286	0.183979	0.50355	Not Sig
ENSCAFG00845004186	92.2776	-0.90734	0.372632	-2.43495	0.014894	0.103855	Not Sig
ENSCAFG00845026881	0.50435	-0.907193	4.35791	-0.208172	0.835095	#N/A	#N/A
ENSCAFG00845009386	868.811	-0.906607	0.232789	-3.89454	9.83855e-05	0.00191204	FDR<0.05
ENSCAFG00845024339	2351.15	-0.906512	0.322856	-2.80779	0.0049883	0.0452173	FDR<0.05
ENSCAFG00845003649	2.16133	-0.90651	1.33226	-0.680432	0.496231	0.800224	Not Sig
ENSCAFG00845019396	1.05419	-0.906215	2.37305	-0.381877	0.702552	#N/A	#N/A
ENSCAFG00845026718	0.374866	-0.906189	4.61583	-0.196322	0.844358	#N/A	#N/A
ENSCAFG00845011086	0.335845	-0.905852	4.7116	-0.19226	0.847539	#N/A	#N/A
ENSCAFG00845011198	3467.73	-0.905539	0.233037	-3.88582	0.000101985	0.00196089	FDR<0.05
ENSCAFG00845025926	0.308328	-0.905483	4.82629	-0.187615	0.851179	#N/A	#N/A
ENSCAFG00845015048	0.314432	-0.905481	4.82629	-0.187614	0.851179	#N/A	#N/A
ENSCAFG00845023977	0.320908	-0.905481	4.82629	-0.187614	0.851179	#N/A	#N/A
ENSCAFG00845006995	0.249313	-0.905472	4.82629	-0.187612	0.851181	#N/A	#N/A
ENSCAFG00845014659	0.247341	-0.905472	4.82629	-0.187612	0.851181	#N/A	#N/A
ENSCAFG00845022647	0.252437	-0.905472	4.82629	-0.187612	0.851181	#N/A	#N/A
ENSCAFG00845026152	0.254807	-0.905472	4.82629	-0.187612	0.851181	#N/A	#N/A
ENSCAFG00845027453	0.247341	-0.905472	4.82629	-0.187612	0.851181	#N/A	#N/A
ENSCAFG00845023882	0.189621	-0.905461	4.82629	-0.18761	0.851182	#N/A	#N/A
ENSCAFG00845009543	7.94457	-0.905433	0.748928	-1.20897	0.226673	0.561267	Not Sig
ENSCAFG00845013894	1351.81	-0.903599	0.170708	-5.29326	1.20157e-07	5.07062e-06	FDR<0.05
ENSCAFG00845006362	1610.13	-0.902074	0.206009	-4.37881	1.19331e-05	0.000318878	FDR<0.05
ENSCAFG00845024620	801.285	-0.901781	0.310649	-2.90289	0.00369734	0.0360401	FDR<0.05
ENSCAFG00845022708	1854.27	-0.901726	0.321209	-2.80728	0.00499612	0.0452464	FDR<0.05
ENSCAFG00845026450	9.00402	-0.901705	0.732802	-1.23049	0.218514	0.551959	Not Sig
ENSCAFG00845015287	17.0592	-0.90062	0.573005	-1.57175	0.116009	0.392911	Not Sig
ENSCAFG00845013244	10180.1	-0.900589	0.282949	-3.18287	0.00145821	0.0174203	FDR<0.05
ENSCAFG00845022374	43.874	-0.899494	0.335951	-2.67745	0.0074184	0.061873	Not Sig
ENSCAFG00845023814	11.1428	-0.89869	0.655788	-1.3704	0.170563	0.482691	Not Sig
ENSCAFG00845007128	23.0155	-0.898454	0.489794	-1.83435	0.0666016	0.281955	Not Sig
ENSCAFG00845029124	3.14924	-0.898344	1.4526	-0.61844	0.536286	0.824	Not Sig
ENSCAFG00845024109	532.86	-0.898157	0.139522	-6.43738	1.21551e-10	9.68061e-09	FDR<0.05
ENSCAFG00845017036	851.24	-0.89791	0.35543	-2.52627	0.0115282	0.0865519	Not Sig
ENSCAFG00845027345	1142.48	-0.897833	0.346513	-2.59105	0.00956835	0.0748469	Not Sig
ENSCAFG00845017223	1.94662	-0.89774	1.82356	-0.492301	0.622506	0.870159	Not Sig
ENSCAFG00845004277	2.31254	-0.89745	1.18281	-0.758743	0.448006	0.769491	Not Sig
ENSCAFG00845012107	5.00355	-0.897372	0.822528	-1.09099	0.275277	0.617311	Not Sig
ENSCAFG00845011803	131.392	-0.896696	0.420398	-2.13297	0.0329271	0.179407	Not Sig
ENSCAFG00845005917	8187.69	-0.895623	0.515647	-1.73689	0.0824066	0.319004	Not Sig
ENSCAFG00845029183	225.406	-0.895422	0.579149	-1.5461	0.12208	0.403414	Not Sig
ENSCAFG00845023448	217.169	-0.894844	0.282329	-3.16951	0.00152697	0.0181086	FDR<0.05
ENSCAFG00845026500	66.7895	-0.894271	0.338937	-2.63846	0.00832843	0.0675135	Not Sig
ENSCAFG00845025162	221.869	-0.89393	0.238372	-3.75014	0.000176733	0.00305466	FDR<0.05
ENSCAFG00845006723	201.252	-0.89351	0.487894	-1.83136	0.0670463	0.282702	Not Sig
ENSCAFG00845025328	14101.8	-0.893236	0.118092	-7.5639	3.91153e-14	6.05244e-12	FDR<0.05
ENSCAFG00845011430	2242.18	-0.893197	0.142964	-6.2477	4.16547e-10	2.96826e-08	FDR<0.05
ENSCAFG00845009599	563.399	-0.890347	0.245066	-3.63309	0.00028005	0.00447831	FDR<0.05
ENSCAFG00845013125	5.19536	-0.890175	1.20408	-0.739298	0.459726	0.777552	Not Sig
ENSCAFG00845022259	921.908	-0.889947	0.311816	-2.85408	0.0043162	0.0405115	FDR<0.05
ENSCAFG00845030694	27.0558	-0.889242	0.392701	-2.26442	0.0235482	0.142738	Not Sig
ENSCAFG00845013224	1227.22	-0.888778	0.315524	-2.81683	0.00485002	0.0443684	FDR<0.05
ENSCAFG00845008918	4786.59	-0.887944	0.252516	-3.51638	0.000437469	0.00654472	FDR<0.05
ENSCAFG00845005632	178.201	-0.887822	0.278087	-3.19261	0.00140994	0.0170791	FDR<0.05
ENSCAFG00845002036	547.022	-0.887579	0.403786	-2.19814	0.0279388	0.160567	Not Sig
ENSCAFG00845004222	945.155	-0.886889	0.240556	-3.68683	0.000227068	0.00375298	FDR<0.05
ENSCAFG00845015278	21564.1	-0.886503	0.898473	-0.986677	0.323801	0.664201	Not Sig
ENSCAFG00845011880	47.1264	-0.884726	0.384921	-2.29846	0.0215357	0.13447	Not Sig
ENSCAFG00845022778	12.2376	-0.882357	0.969092	-0.910499	0.362559	0.696848	Not Sig
ENSCAFG00845017848	42.6586	-0.882087	0.349596	-2.52316	0.0116306	0.0870791	Not Sig
ENSCAFG00845026821	334.315	-0.881081	0.189386	-4.65231	3.28242e-06	0.000100812	FDR<0.05
ENSCAFG00845025586	410.692	-0.880574	0.423076	-2.08136	0.0374007	0.195072	Not Sig
ENSCAFG00845021077	27.0054	-0.878928	0.492688	-1.78394	0.0744328	0.300965	Not Sig
ENSCAFG00845027891	81.9863	-0.878341	0.493405	-1.78016	0.0750494	0.302346	Not Sig
ENSCAFG00845029820	0.574946	-0.877432	2.70791	-0.324025	0.745919	#N/A	#N/A
ENSCAFG00845011818	63.9867	-0.876238	0.63809	-1.37322	0.169684	0.481547	Not Sig
ENSCAFG00845030793	867.542	-0.875382	0.234858	-3.72729	0.000193548	0.00328587	FDR<0.05
ENSCAFG00845028959	4551.29	-0.874646	0.200572	-4.36075	1.29617e-05	0.000340209	FDR<0.05
ENSCAFG00845027853	3423.04	-0.87322	0.340295	-2.56607	0.0102858	0.0790641	Not Sig
ENSCAFG00845010292	3.58805	-0.87224	1.52757	-0.570997	0.568002	0.841847	Not Sig
ENSCAFG00845000943	2.7795	-0.871898	1.07514	-0.810965	0.417386	0.74626	Not Sig
ENSCAFG00845005664	1802.17	-0.871598	0.10171	-8.56947	1.03961e-17	2.37895e-15	FDR<0.05
ENSCAFG00845000814	2.3171	-0.871397	1.34771	-0.646577	0.517906	0.813663	Not Sig
ENSCAFG00845003202	629.24	-0.869795	0.364387	-2.38701	0.0169861	0.114559	Not Sig
ENSCAFG00845029398	1096.84	-0.86961	0.159281	-5.45961	4.77184e-08	2.23424e-06	FDR<0.05
ENSCAFG00845006186	5.9255	-0.866	0.883827	-0.97983	0.32717	0.667219	Not Sig
ENSCAFG00845003338	12.3645	-0.865998	0.765288	-1.1316	0.257804	0.598277	Not Sig
ENSCAFG00845002572	2662.04	-0.865113	0.229312	-3.77265	0.000161521	0.00284316	FDR<0.05
ENSCAFG00845010106	1865.36	-0.865067	0.274658	-3.14961	0.00163486	0.0190953	FDR<0.05
ENSCAFG00845029492	22.5487	-0.863645	0.449163	-1.92279	0.0545066	0.248616	Not Sig
ENSCAFG00845020097	2149.19	-0.862599	0.157617	-5.47276	4.43088e-08	2.09269e-06	FDR<0.05
ENSCAFG00845030207	459.925	-0.86228	0.266721	-3.2329	0.00122541	0.0153858	FDR<0.05
ENSCAFG00845027177	115.006	-0.861389	0.270167	-3.18836	0.00143084	0.0171817	FDR<0.05
ENSCAFG00845026633	1133.55	-0.860628	0.346712	-2.48226	0.0130553	0.094439	Not Sig
ENSCAFG00845013884	5.12799	-0.860052	0.995528	-0.863915	0.387635	0.721409	Not Sig
ENSCAFG00845024090	102.854	-0.859653	0.385302	-2.23112	0.0256733	0.151789	Not Sig
ENSCAFG00845027631	1.98052	-0.859534	1.46419	-0.587039	0.557177	0.836255	Not Sig
ENSCAFG00845025212	5762.06	-0.859362	0.716386	-1.19958	0.230303	0.5659	Not Sig
ENSCAFG00845019463	3198.26	-0.859161	0.112821	-7.61526	2.63166e-14	4.23332e-12	FDR<0.05
ENSCAFG00845004547	9920.89	-0.859137	0.175412	-4.89783	9.69025e-07	3.35688e-05	FDR<0.05
ENSCAFG00845021689	1280.09	-0.858965	0.145737	-5.89394	3.77096e-09	2.23602e-07	FDR<0.05
ENSCAFG00845008304	1194.27	-0.858487	0.19874	-4.31965	1.56273e-05	0.000400469	FDR<0.05
ENSCAFG00845011282	831.617	-0.858007	0.333184	-2.57518	0.0100189	0.0774393	Not Sig
ENSCAFG00845005094	8726.87	-0.858002	0.256389	-3.34648	0.000818435	0.0110258	FDR<0.05
ENSCAFG00845008830	67.9579	-0.857641	0.335041	-2.55981	0.010473	0.0802908	Not Sig
ENSCAFG00845025321	4733.38	-0.85716	0.223615	-3.8332	0.000126487	0.00232457	FDR<0.05
ENSCAFG00845027069	3207.18	-0.856839	0.177948	-4.81511	1.47117e-06	4.91813e-05	FDR<0.05
ENSCAFG00845017260	2374.56	-0.856202	0.246559	-3.4726	0.000515442	0.0075377	FDR<0.05
ENSCAFG00845020210	66.1181	-0.856192	0.274867	-3.11493	0.00183989	0.0209773	FDR<0.05
ENSCAFG00845014198	11.2194	-0.855916	0.675979	-1.26619	0.205446	0.535129	Not Sig
ENSCAFG00845022995	152.535	-0.855146	0.480489	-1.77974	0.0751184	0.302458	Not Sig
ENSCAFG00845028068	1088.04	-0.853549	0.131767	-6.47773	9.31101e-11	7.72326e-09	FDR<0.05
ENSCAFG00845010270	90.5156	-0.852742	0.228465	-3.73248	0.000189604	0.00322903	FDR<0.05
ENSCAFG00845029918	1136.87	-0.851826	0.149828	-5.68536	1.30534e-08	6.93069e-07	FDR<0.05
ENSCAFG00845010506	0.678151	-0.851351	4.68322	-0.181787	0.855749	#N/A	#N/A
ENSCAFG00845002120	512.02	-0.850773	0.235872	-3.60693	0.000309847	0.0048729	FDR<0.05
ENSCAFG00845020741	2.23565	-0.850401	1.42146	-0.598259	0.549667	0.831876	Not Sig
ENSCAFG00845022681	719.419	-0.850387	0.110594	-7.68924	1.48007e-14	2.55817e-12	FDR<0.05
ENSCAFG00845011855	2873.28	-0.84992	0.226302	-3.75569	0.000172867	0.00301025	FDR<0.05
ENSCAFG00845028073	39.0109	-0.849515	0.480758	-1.76703	0.077223	0.306382	Not Sig
ENSCAFG00845000145	1325.89	-0.848399	0.137129	-6.18689	6.13634e-10	4.08595e-08	FDR<0.05
ENSCAFG00845014555	743.239	-0.847528	0.225768	-3.75398	0.000174045	0.00302753	FDR<0.05
ENSCAFG00845025872	3.37368	-0.846799	1.2366	-0.68478	0.493483	0.798727	Not Sig
ENSCAFG00845004436	2655.78	-0.84657	0.390458	-2.16815	0.0301474	0.168783	Not Sig
ENSCAFG00845016154	2938.03	-0.845706	0.127642	-6.62563	3.45769e-11	3.12779e-09	FDR<0.05
ENSCAFG00845021417	2.28266	-0.845063	1.2672	-0.666875	0.504852	0.805889	Not Sig
ENSCAFG00845000895	99.9691	-0.844963	0.444638	-1.90034	0.0573887	0.256431	Not Sig
ENSCAFG00845010313	7483.16	-0.844914	0.277318	-3.04673	0.00231347	0.0249415	FDR<0.05
ENSCAFG00845011705	1.02001	-0.84481	2.9769	-0.283788	0.776573	#N/A	#N/A
ENSCAFG00845026943	0.593807	-0.8444	2.63775	-0.320121	0.748876	#N/A	#N/A
ENSCAFG00845025617	1755.25	-0.844299	0.341675	-2.47105	0.0134715	0.096547	Not Sig
ENSCAFG00845021434	17.1796	-0.843927	0.691672	-1.22013	0.222417	0.556769	Not Sig
ENSCAFG00845028747	388.949	-0.843269	0.554887	-1.51971	0.128583	0.414473	Not Sig
ENSCAFG00845018271	1134.48	-0.842656	0.132104	-6.37872	1.78577e-10	1.36213e-08	FDR<0.05
ENSCAFG00845028641	0.825441	-0.842451	2.33674	-0.360524	0.718455	#N/A	#N/A
ENSCAFG00845016008	2.79815	-0.84194	1.00372	-0.838823	0.401569	0.733799	Not Sig
ENSCAFG00845003037	127.553	-0.84078	0.207272	-4.05641	4.98319e-05	0.00108674	FDR<0.05
ENSCAFG00845017561	4656.62	-0.840428	0.283086	-2.96881	0.00298957	0.0306832	FDR<0.05
ENSCAFG00845015848	9.06661	-0.839349	0.716491	-1.17147	0.24141	0.579176	Not Sig
ENSCAFG00845025424	0.804932	-0.838631	2.37621	-0.352928	0.724142	#N/A	#N/A
ENSCAFG00845010103	614.425	-0.838498	0.225364	-3.72065	0.000198714	0.00335953	FDR<0.05
ENSCAFG00845011315	3.02976	-0.837875	1.09954	-0.762022	0.446047	0.768164	Not Sig
[truncated: 19,024 more rows]
